# Supplementary material for: Unraveling the genetic potential of Indian rice germplasm for reproductive stage drought tolerance
Source: Front Plant Sci. 2025 Jul 18;16:1454299. doi: 10.3389/fpls.2025.1454299 (PMC12313633; doi:10.3389/fpls.2025.1454299)
Supplement: Supplementary Table 1 — The list of the rice germplasm accessions used in the study. [file SupplementaryFile1.zip]

Archive with 5 entries (5 files):
- Supplementary Table 3.XLSX
- Supplementary Table 1.XLSX
- Supplementary Figure 1.docx
- Supplementary Table 4.XLSX
- Supplementary Table 2.XLSX
