# Supplementary material for: Unraveling the genetic potential of Indian rice germplasm for reproductive stage drought tolerance
Source: Front Plant Sci. 2025 Jul 18;16:1454299. doi: 10.3389/fpls.2025.1454299 (PMC12313633; doi:10.3389/fpls.2025.1454299)
Supplement: Supplementary Table 1 — The list of the rice germplasm accessions used in the study. [file SupplementaryFile1.zip › Supplementary Table 3.XLSX]

## Sheet: Table S3
S.No	Genotypes	DFF	PH	TP	NPT	PE	PL	PW	HSW	SF	RWC	CCM	LR	LTD	GY
1	RL 2	74.15	114.04	16.17	16.3	8.1	22.5	3.56	2.5	88.22	90.42	17.3	3.71	4.42	3.68
2	RL 9	79.44	119.86	16.56	16.63	10	23.04	3.84	2.01	87.16	87.42	16.86	3.71	3.05	4.01
3	RL 13	89.13	122.04	16.39	16.6	7.04	24.94	5.03	2.23	87.86	90.16	17.41	2.55	1.67	4.88
4	RL 15	81	120.28	16.24	16.48	10	23.9	5.02	2.37	88.11	90.5	18.08	3.71	1.67	4.84
5	RL 24	92.21	113.4	16.36	16.64	7.04	22.32	3.5	2.17	87.43	90.01	18.44	3.71	1.67	4.92
6	RL 25	99.28	112.89	16.37	16.54	7.04	22.73	3.73	1.9	87.67	89.36	17.04	3.71	1.67	4.72
7	RL 26	89.14	115.59	16.27	16.4	8.63	23.17	4.13	1.94	88.08	90.25	18.91	2.55	1.67	4.72
8	RL 27	80.9	120.13	16.78	16.82	9.49	24.32	5.78	2.56	88.09	90.92	18.87	3.71	1.67	5.78
9	RL 30	81.07	118.83	16.17	16.26	9.48	24.26	4.88	1.87	88.29	89.12	16.64	4.87	1.67	4.52
10	RL 35	93.49	115.39	16.8	16.88	8.63	22.48	3.73	1.7	87.56	89.71	16.85	6.03	1.67	4.54
11	RL 38	92.76	116.75	17.2	17.28	6.01	24.45	3.88	2.33	87.72	87.66	16.86	3.71	1.67	5.07
12	RL 40	86.45	118.42	15.51	15.54	6.19	23.96	3.84	2.36	87.44	89.33	18.25	3.71	4.42	3.76
13	RL 44	90.47	115.61	16.8	16.75	6.01	23.82	4.15	2.29	87.78	89.25	16.8	3.71	1.67	4.7
14	RL 48	86.87	118.04	15.42	15.43	7.38	23.43	4.12	2.21	87.93	89.22	16.02	6.03	4.42	3.67
15	RL 64	75.54	119.12	16.65	16.82	9.49	23.32	3.87	2.56	88.29	88.12	15.9	6.03	7.17	4.46
16	RL 72	84.03	118.81	16.41	17.08	6.34	23.53	4.12	2.87	88.33	89.41	16.02	4.87	4.42	5.02
17	RL 74	83.89	118.47	16.31	16.48	7.38	22.75	3.75	2.14	87.84	86.85	16.43	4.87	1.67	4.42
18	RL 75	90.69	117.67	16.51	16.27	7.04	23.66	3.61	2.45	87	87.84	15.56	3.71	3.05	3.84
19	RL 76	73.92	116.08	16.64	16.89	6.72	22.55	3.31	2.28	87.97	89.49	15.98	6.03	4.42	4.81
20	RL 79	88.45	117.96	16.52	16.58	6.19	24.43	4.37	2.23	87.82	88.54	16.42	6.03	1.67	4.7
21	RL 94	77.58	118.92	16.75	16.84	5.01	24.42	4.6	2.81	88.43	88.42	15.92	3.71	3.05	5.77
22	RL 95	93.73	117.24	16.28	16.53	7.38	24.01	4.82	2.57	87.83	87.33	16.81	4.87	4.42	5.77
23	RL 97	77.16	120.3	16.79	17.14	7.89	25.24	4.39	2.48	87.96	88.26	15.19	4.87	4.42	5.69
24	RL 100	91.38	117.61	16.54	16.75	7.89	23.65	5.34	2.42	87.82	89.65	17.69	3.71	1.67	5.81
25	RL 102	83.77	120.57	16.41	16.63	8.95	24.95	4.61	2.15	87.94	89.28	16.28	4.87	3.05	5.76
26	RL 106	80.63	119.21	17.02	17.32	7.89	23.88	3.4	1.96	87.73	89.93	17.09	4.87	3.05	4.48
27	RL 109	78.96	119.91	16.23	16.32	8.42	24.25	4.07	1.96	88.1	89.01	18.05	6.03	5.8	5.1
28	RL 110	81.74	120.08	16.42	16.69	10	24.4	5.19	2.42	87.99	89.25	15.87	4.87	3.05	4.8
29	RL 111	82.03	120.39	16.61	16.78	8.95	24.69	5.43	2.38	88.1	87.2	16.97	4.87	3.05	4.9
30	RL 120	80.83	120.27	16.74	17.03	8.43	25.09	4.65	2.26	88.18	87.75	15.87	6.03	3.05	4.74
31	RL 121	81.5	120.75	15.84	16.02	7.06	24.51	6.16	2.43	88	88.79	16.48	4.87	3.05	5.15
32	RL 127	90.99	118.41	17.05	16.83	6.72	23.51	4.17	1.75	87.18	82.78	16.39	4.87	4.42	4.71
33	RL 129	73.73	120.2	16.52	16.81	7.89	25.24	4.77	2.81	88.14	84.91	16.18	4.87	4.42	5.41
34	RL 134	76.85	120.25	16.19	16.4	6.34	23.72	4.64	2.6	88.18	89.34	15.99	6.03	5.8	4.63
35	RL 135	80.1	119.08	16.7	17.03	7.89	24.14	4.28	2.25	87.92	89.09	15.25	4.87	3.05	5.05
36	RL 141	81.74	118.06	16.06	16.26	5.67	23.31	5.24	1.78	87.9	87.62	15.75	4.87	3.05	4.29
37	RL 146	90.25	117.4	16.75	16.66	7.04	23.17	4.16	2.7	87.28	89.29	16.2	4.87	3.05	4.01
38	RL 147	82.94	119.83	16.49	16.71	7.89	24.19	6.01	2.21	87.33	88.52	16.62	4.87	3.05	4.61
39	RL 155	79.63	120.53	16.24	16.46	9.48	24.44	5.91	2.57	87.63	86.03	16.33	3.71	1.67	5.83
40	RL 158	84.84	119.66	16.38	16.35	6.2	24.25	4.18	2.23	86.91	88.61	17.04	7.19	1.67	3.91
41	RL 161	80.54	120.9	16.7	16.95	8.97	24.99	4.62	2.14	88.11	88.47	16.23	4.87	3.05	4.58
42	RL 162	80.63	119.42	16.61	16.87	7.38	23.83	4.74	2.43	87.94	89.41	15.98	4.87	3.05	4.81
43	RL 164	79.67	116.35	16.19	16.4	8.42	21.74	4.1	2.27	88.12	87.27	16.75	4.87	3.05	4.04
44	RL 168	81.74	118.74	16.29	16.52	8.96	23.25	5.14	2.81	88.36	89.27	15.57	4.87	3.05	5.02
45	RL 174	93.24	118.57	16.66	16.25	7.04	24.47	3.6	1.77	87.46	87.29	16.1	3.71	3.05	4.54
46	RL 181	85.53	116.92	16.58	16.66	7.89	23.46	3.38	2.19	87.7	83.88	16.4	6.03	3.05	4.47
47	RL 182	74.03	118.1	16.27	16.5	7.91	23.39	3.77	2.09	87.79	89.02	16.42	4.87	4.42	4.19
48	RL 185	90.43	114.78	16.05	16.23	8.43	23.28	3.79	1.81	87.95	82.56	17.81	3.71	3.05	4.16
49	RL 189	80.57	121.49	16.3	16.53	9.48	25.33	6.62	2.7	88.24	89.61	16.7	3.71	3.05	4.55
50	RL 190	92.41	116.99	16.41	16.59	7.04	25.08	4.84	2.56	87.91	87.47	17.09	4.87	1.67	4.82
51	RL 195	92.65	115.07	17	17.23	6.19	23.8	3.99	2.65	87.66	85.84	17.94	4.87	4.42	5.34
52	RL 197	81.44	119.43	16.21	16.43	10	23.72	4.84	1.89	88.36	89.58	15.49	4.87	4.42	4.76
53	RL 199	80.4	117.33	16.79	17.01	8.95	23.71	4.7	2.48	88.01	88.72	16.66	3.71	3.05	5.02
54	RL 203	78.24	118.13	17.15	17.54	7.39	23.29	4.37	2.28	88.5	88.64	15.12	4.87	4.42	4.71
55	RL 204	81.8	115.63	16.85	17.18	6.86	23.31	3.97	2.54	87.92	89.09	18.21	4.87	4.42	4.74
56	RL 207	80.71	117.75	17.18	17.58	6.01	23.9	4.65	2.38	88.07	90.09	16.36	4.87	4.42	4.16
57	RL 213	75.83	118.6	16.77	17.07	8.97	24.5	4.22	2.9	88.02	81.64	16.07	4.87	3.05	3.88
58	RL 217	76.96	117.67	17.17	17.56	6.01	22.48	4.2	2.31	87.8	87.17	15.57	4.87	3.05	4.13
59	RL 226	75.47	120.74	16.59	16.83	6.87	24	5.69	2.48	88.33	86.54	16.4	4.87	3.05	4.73
60	RL 228	80.4	118.83	16.6	16.89	8.42	23.35	4.02	2.09	87.86	88.83	16.24	6.03	3.05	4.98
61	RL 229	78.48	120.2	16.29	16.54	6.86	23.85	5.02	2.7	88.16	88.63	15.67	4.87	4.42	4.65
62	RL 237	84.27	121.67	16.54	16.82	8.43	24.96	6.28	2.82	88.31	87.8	18.05	6.03	3.05	5.29
63	RL 241	74.76	121.71	16.33	16.59	10	23.87	5.21	2.49	87.82	89.08	16.63	3.71	1.67	4.69
64	RL 243	86.58	121.36	15.84	16	10	25.8	4.4	2.24	87.76	89.36	15.37	4.87	4.42	4.46
65	RL 251	91.02	118.46	16.69	16.75	6.72	23.65	3.69	1.57	86.71	89.55	15.86	4.87	4.42	4.75
66	RL 256	95.31	115.99	16.3	16.14	6.34	23.21	4.08	1.84	87.4	86.17	17.03	4.87	3.05	4.4
67	RL 263	76.67	119.78	16.96	17.27	7.89	24.39	4.68	2.5	88.4	86.6	16.46	4.87	4.42	4.81
68	RL 274	85.72	115.81	16.66	16.72	7.89	23.22	3.54	2.32	87.72	89.18	16.48	6.03	3.05	4.91
69	RL 281	108.55	118.46	16.69	16.85	8.43	24.25	3.09	2.06	86.94	86.64	16.39	3.71	3.05	4.36
70	RL 282	94.81	115.95	16.47	16.49	6.19	23.66	3.99	1.95	87.73	88.32	16.28	6.03	3.05	4.39
71	RL 283	78.47	119.67	16.84	17.14	8.42	24.17	4.15	2.46	88.04	89.56	17.21	4.87	4.42	5.17
72	RL 284	76.54	118.51	17.12	17.49	6.35	23.05	4.21	3.15	88.61	89.62	15.38	4.87	7.17	4.48
73	RL 292	73.85	118.72	17.22	17.61	8.11	23.41	3.95	2.48	88.58	88.27	15	3.71	3.05	4.76
74	RL 295	83.31	118.08	16.1	16.33	6.34	24.34	4.21	2.06	88.04	84.25	15.96	4.87	4.42	3.85
75	RL 319	78.24	120.88	16.86	17.19	10	24.54	5.03	2.58	88.37	87.8	15.98	4.87	4.42	5.94
76	RL 323	85.25	116.52	16.91	17.07	7.56	22.93	4.16	2.49	87.45	89.82	17.56	3.71	3.05	4.35
77	RL 345	89.02	121.1	16.25	16.44	8.95	24.55	4.29	2.29	87.92	86.67	17.08	3.71	4.42	5.27
78	RL 348	84.02	118.93	16.68	16.99	8.42	23.32	4.31	2.47	88.03	88.66	16.63	4.87	3.05	5.47
79	RL 349	77.27	119.9	16.99	17.35	8.95	24.73	4.29	2.88	88.31	87.74	16.39	3.71	3.05	5.96
80	RL 352	88.02	120.53	15.85	15.9	8.95	25.72	5.02	3.25	88.34	87.92	16.62	6.03	4.42	4.74
81	RL 353	82.15	121.42	16.34	16.6	10	24.43	4.91	2.21	88.09	86.74	16.46	4.87	4.42	5.22
82	RL 364	82.44	114.51	16.82	16.71	8.95	23.97	4.48	2	87.74	86.98	16.92	4.87	4.42	4.76
83	RL 382	84.49	119.59	17.37	17.72	6.55	23.74	4	2.41	87.75	87.09	15.51	4.87	4.42	4.14
84	RL 407	85.05	119.81	16.67	16.98	8.42	24.21	4.01	2.18	87.85	87.84	16.22	6.03	4.42	4.94
85	RL 410	77.21	119.23	16.62	16.9	8.28	24.13	4.35	2.56	88.34	86.45	15.74	7.19	7.17	4.87
86	RL 412	82.89	119.07	16.23	16.45	9.48	23.54	4.42	2.53	88.24	83.18	16.93	6.03	5.8	4.93
87	RL 414	75.17	120.24	16.29	16.5	10	23.3	4.19	2.68	88.42	85.93	16.83	4.87	4.42	4.56
88	RL 425	80.33	119.13	16.35	16.55	7.89	23.57	3.55	2.63	87.93	86.28	17.02	6.03	4.42	4.25
89	RL 434	80.35	121.13	16.02	16.2	8.42	24.19	3.53	2.25	87.94	85.68	16.04	7.19	7.17	4.91
90	RL 440	80.77	120.48	16.28	16.5	8.42	23.49	4.56	2.2	87.83	88.83	16.07	6.03	4.42	4.79
91	RL 441	83.01	118.36	16.39	16.45	7.39	23.63	3.57	2.17	87.75	88.36	17.39	4.87	3.05	4.8
92	RL 445	79.07	115.11	17.02	16.92	6.19	22.86	3.62	1.95	87.22	90.44	16.44	6.03	4.42	5.04
93	RL 447	82.82	119.27	16.34	16.56	6.87	24.49	4.08	2.1	87.91	90.96	16.21	6.03	4.42	4.97
94	RL 452	87.72	119.58	16.26	16.34	7.9	24.19	3.75	1.81	86.57	88.45	17.55	4.87	4.42	4.07
95	RL 453	81.67	119.88	16.23	16.44	7.9	24.14	3.69	2.52	87.78	88.76	16.24	6.03	4.42	4.78
96	RL 475	85.98	118.76	16.34	16.59	6.19	23.17	3.93	2.01	88.15	91.13	16.01	4.87	4.42	4.19
97	RL 478	75.46	117.68	16.43	16.7	7.93	22.96	3.38	2.19	87.89	88.3	16.72	4.87	4.42	3.58
98	RL 479	83.97	120.48	16.55	16.82	7.9	24.41	4	2.14	87.87	87.09	16.75	6.03	4.42	4.47
99	RL 491	84.21	120.22	16.2	16.42	7.9	24.25	4.37	2.66	87.86	89.4	17.12	4.87	4.42	4.29
100	RL 497	78.89	117.84	17	17.33	6.87	24.2	3.62	2.74	87.91	88.88	17.64	6.03	4.42	4.96
101	RL 500	97.42	118.78	16.34	16.53	7.89	24.22	3.44	2.27	87.18	88.86	16.23	6.03	1.67	4.35
102	RL 501	89.1	120.7	16.37	16.6	7.89	24.45	3.67	2.27	87.57	87.97	16.66	4.87	3.05	4.4
103	RL 505	76.13	121.04	16.61	16.92	7.89	25.25	4.21	2.66	87.44	87.63	16.21	4.87	4.42	4.39
104	RL 509	97.96	118.71	16.42	16.48	6.19	24.22	3.66	1.89	87.5	89.93	16.4	6.03	3.05	4.81
105	RL 511	84.33	118.63	16.17	16.41	7.89	23.16	3.63	2.3	87.89	90.41	17.06	6.03	3.05	4.37
106	RL 518	82.23	119.62	16.09	16.27	9.48	22.66	4.61	2.56	87.93	87.92	16.16	4.87	3.05	4.83
107	RL 541	80.78	119.09	16.57	16.84	6.87	23.29	3.19	2.33	87.63	86.78	16.07	4.87	4.42	4.08
108	RL 548	91.16	115.93	16.59	16.72	8.42	22.84	3.06	2.5	86.53	88.94	16.54	4.87	3.05	3.87
109	RL 550	85.4	118.46	16.28	16.54	6.19	23.99	3.88	2.22	87.67	89.75	17.26	4.87	3.05	4.36
110	RL 555	80.6	119.94	16.57	16.85	7.38	23.94	3.92	2.27	88.04	87.7	16.02	4.87	4.42	4.66
111	RL 558	77.03	118.93	16.25	16.47	9.49	23.23	3.32	2.05	87.8	88.1	16.45	6.03	4.42	3.73
112	RL 561	76.08	118.2	16.59	16.88	4.49	22.18	3.34	2.21	88.2	89.15	15.68	6.03	5.8	3.91
113	RL 562	78.23	122.41	16.26	16.5	7.89	25.14	3.86	2.47	88.08	85.59	16.81	6.03	4.42	3.79
114	RL 587	80.65	120.85	16.08	16.3	5.67	24.38	4.06	2.22	87.89	86.57	16.32	7.19	7.17	4.1
115	RL 588	79.02	120.07	16.55	16.85	6.34	23.38	4.14	2.21	88.18	87.9	16.03	6.03	4.42	4.92
116	RL 590	79.5	117.99	16.21	16.46	6.72	22.75	4.29	2.59	88.46	89.47	16.08	6.03	4.42	4.9
117	RL 595	84.29	119.81	16.83	17.19	5.87	24.34	3.71	1.97	88.14	89.63	15.52	4.87	4.42	4.52
118	RL 598	96.4	120.5	16.35	16.3	8.95	24.95	3.68	1.99	87.5	89.14	15.99	3.71	3.05	4.5
119	RL 612	82.87	118.28	16.7	16.99	8.63	23.56	4.7	2.26	88.22	88.26	16.34	7.19	4.42	4.11
120	RL 614	90.49	118.1	16.33	16.47	5.34	23.53	4.72	1.98	87.85	90.68	17.84	3.71	1.67	4.66
121	RL 639	81.91	119.99	16.67	16.99	8.42	24.81	4.91	2.68	87.94	89.06	16.09	4.87	3.05	5.11
122	RL 664	78.42	119.06	16.78	17.13	9.15	23.64	4.94	3.21	88.46	83.83	15.59	4.87	4.42	5.02
123	RL 668	78.71	118.41	16.45	16.72	8.95	23.27	3.79	2.3	88	87.38	16.91	4.87	3.05	4.2
124	RL 670	82.92	120.31	16.15	16.25	10	23.93	3.85	1.96	87.66	91.09	16.52	4.87	3.05	4.14
125	RL 672	105.68	120.84	16.65	16.77	7.89	25.21	4.16	2.26	87.74	88.32	16.38	4.87	3.05	5.05
126	RL 676	86.34	119.39	16.81	17.11	7.89	24.04	3.51	1.78	87.58	89.87	16.25	4.87	3.05	4.38
127	RL 681	85.3	118.51	16.76	17.08	7.59	23.73	4.06	2.59	88.21	88.64	16.81	4.87	4.42	5.15
128	RL 688	78.89	118.4	16.94	17.29	5.35	22.69	4.03	2.03	87.64	89.4	17.23	6.03	4.42	5.47
129	RL 691	86.25	120.44	16.59	16.87	7.89	23.67	3.74	1.88	87.69	89.25	17.17	4.87	3.05	4.59
130	RL 692	85.47	119.43	16.61	16.88	8.42	23.37	3.52	2.05	87.96	89.41	17.82	4.87	3.05	4.95
131	RL 700	80.46	119.38	16.23	16.47	9.48	23.4	4.34	2.33	87.04	89.77	17.92	4.87	3.05	4.51
132	RL 702	84.85	119.16	16.96	17.34	6.19	24.7	3.37	2.3	87.25	89.23	18.93	4.87	3.05	4.54
133	RL 703	96.64	118.68	16.86	17.12	5.34	23.66	3.83	1.92	87.63	87.79	16.66	4.87	3.05	5.03
134	RL 704	79.08	120.29	16.51	16.74	5.87	24.13	4.28	3.21	88.47	89.58	16.61	4.87	4.42	4.43
135	RL 706	85.61	121.27	17.04	17.36	9.49	25.25	5.19	2.39	88.01	89.56	17.05	4.87	4.42	4.66
136	RL 707	80.03	119.95	16.74	17.03	8.45	24.88	5.89	2.84	88.04	90.84	17.12	3.71	4.42	4.48
137	RL 724	79.5	118.8	16.43	16.64	8.95	23.81	4.26	2.32	88.3	90.03	17.64	4.87	3.05	5.01
138	RL 735	86.26	120.15	16.66	16.98	10	24.18	3.96	1.9	88.17	89.13	17.49	3.71	1.67	4.73
139	RL 739	94.14	119.7	17.35	17.65	7.04	24.97	4.09	2.1	87.32	90.28	16.5	3.71	1.67	4.85
140	RL 767	82.53	118.42	16.1	16.26	5.35	23.83	4.57	2.07	87.14	87.8	16.82	4.87	1.67	4.83
141	RL 768	78.48	115.84	16.4	16.28	6.89	22.41	2.99	1.93	87.44	89.66	18.33	3.71	3.05	4.18
142	RL 784	99.16	121.63	16.46	16.47	4.49	24.22	3.83	2.05	86.99	87.83	16.68	3.71	3.05	4.24
143	RL 796	94.9	119.21	16.66	16.96	7.04	25.82	4.14	1.49	87.3	90.47	17.15	3.71	3.05	4.84
144	RL 803	97.6	118.14	17.43	17.22	7.89	24.37	3.91	1.48	87.66	90.15	17.31	3.71	1.67	4.52
145	RL 808	84.37	119.37	16.79	17.03	5.87	25	5.06	2.95	87.87	89.27	19.08	3.71	3.05	5.3
146	RL 829	96.03	117.7	16.39	16.45	6.19	24.45	3.95	1.68	87.77	89.4	16.45	4.87	1.67	4.49
147	RL 835	87.87	118.68	16.66	16.92	8.1	23.59	5	2.33	87.69	89.05	17.94	4.87	4.42	4.98
148	RL 842	102.27	114.52	16.94	16.52	4.49	21.37	3.39	2.38	86.79	89.8	19.45	3.71	1.67	3.96
149	RL 857	97.64	118.45	16.15	16.16	6.01	23.29	4.2	1.79	87.31	90.68	16.91	3.71	1.67	4.96
150	RL 889	77.15	119.33	16.59	16.85	10	24.48	4.58	2.34	87.63	88.35	16.54	4.87	4.42	3.9
151	RL 890	89.87	119.44	17.07	17.29	7.89	23.73	4.35	2.62	87.46	89.09	16.66	3.71	3.05	4.66
152	RL 896	83.72	120.78	16.14	16.37	9.48	25.04	4.67	2.43	87.8	89.46	16.95	3.71	3.05	4.17
153	RL 934	80.89	119.72	16.36	16.56	8.42	23.22	4.48	2.21	87.98	88.62	17.32	3.71	3.05	4.63
154	RL 958	78.89	120.74	16.01	16.17	7.39	24.73	5.02	2.91	88.54	90.03	16.2	4.87	4.42	4.76
155	RL 963	88.81	118.09	16.45	16.28	7.04	24.46	3.72	2.23	87.18	88.48	17.04	3.71	3.05	4.15
156	RL 965	77.81	120.2	16.73	17.06	8.42	23.33	4.19	2.25	88.14	89.16	16.81	6.03	3.05	4.73
157	RL 967	102.3	118.89	16.07	16.14	7.57	23.69	2.92	1.46	86.13	88.66	16.74	4.87	4.42	3.94
158	RL 982	87.41	117.64	16.21	16.36	7.89	23.45	3.47	2.02	87.97	90.58	17.79	3.71	1.67	3.75
159	RL 986	82.28	121.02	16.14	16.34	7.56	23.73	5.39	1.9	87.67	89.54	18.83	3.71	3.05	4.91
160	RL 991	90.11	120.22	16.57	16.6	4.49	23.45	3.66	2.06	87.6	89.59	17.03	4.87	1.67	3.82
161	RL 997	85.25	121.45	16.62	16.79	6.87	24.48	4.92	2.58	87.58	89.4	18.05	3.71	3.05	4.6
162	RL 998	86.51	119.38	16.11	16.14	7.38	24.16	3.73	2.4	87.28	90.5	16.12	3.71	3.05	4.21
163	RL 1009	99.89	113.85	16.13	16.35	7.57	21.86	3.29	1.66	87.13	88.91	16.5	7.19	3.05	4.26
164	RL 1019	81.55	122.34	16.54	16.81	7.93	25.28	4.48	2.6	87.8	87.35	16.94	4.87	4.42	5.06
165	RL 1021	86.74	120.44	16.27	16.5	6.87	25.08	5.2	2.18	88.14	86.31	16.54	6.03	4.42	4.52
166	RL 1043	79.63	122.16	16.2	16.41	7.91	25.17	5.78	2.81	88.52	86.53	17.14	4.87	4.42	5.62
167	RL 1050	75.82	119.92	16.55	16.83	7.04	23.81	3.31	2.73	88.15	87.16	16.29	6.03	4.42	4.2
168	RL 1051	88.25	118.87	16.18	16.3	6.52	23.42	4.05	2.12	87.92	87.93	16.25	6.03	4.42	4.72
169	RL 1062	95.9	115.93	16.07	16.17	7.04	23.34	4.34	2.09	87.38	88.62	17.08	4.87	3.05	4.49
170	RL 1071	78.05	121.31	16.83	17.11	9.49	23.07	5.3	2.43	88.49	86.32	16.63	4.87	4.42	4.9
171	RL 1088	87.97	119.26	16.26	16.3	7.89	24.17	4.69	1.85	87.66	90.45	17.21	4.87	1.67	4.63
172	RL 1090	88.92	116.01	16.26	16.46	7.57	24.07	4.24	2.43	87.81	89.97	17.87	6.03	3.05	4.08
173	RL 1095	85.41	119.37	16.39	16.57	8.42	24.25	4.38	2.54	87.9	88.87	17.02	6.03	4.42	4.96
174	RL 1105	100.73	114.4	16.54	16.5	6.19	22.78	3.52	1.55	86.74	87.97	16.68	4.87	4.42	3.95
175	RL 1110	101.51	114.63	16.4	16.56	5.34	21.97	3.49	1.67	87.03	89.89	16.58	3.71	3.05	4.4
176	RL 1114	100.2	121.42	17.34	17.55	7.04	25.95	3.89	2.11	86.99	89.14	17.36	3.71	3.05	4.36
177	RL 1116	91.26	114.71	16.14	16.38	6.19	23.68	3.75	2.29	87.56	87.94	16.49	4.87	4.42	4.1
178	RL 1124	78.42	121.32	16.05	16.15	9.48	25.2	6.16	2.87	88.44	89.78	16.14	4.87	4.42	5.27
179	RL 1126	83.77	120.77	16.19	16.3	10	24.53	3.51	2.15	87.67	87.71	16.23	4.87	4.42	4.43
180	RL 1149	85.59	122.13	16.78	17.11	10	24.62	3.64	2.19	87.35	89.23	16.84	4.87	4.42	4.2
181	RL 1161	85.08	117.15	16.35	16.27	7.38	24.34	3.65	2.62	86.84	90	17.67	4.87	3.05	4.21
182	RL 1163	87.7	119.64	16.17	16.22	7.89	24.72	3.92	2.2	87.33	89.45	16.28	4.87	3.05	4.48
183	RL 1185	82.53	121.04	16.13	16.35	8.95	24.03	5.02	2.24	87.36	90.7	17.34	4.87	3.05	4.39
184	RL 1189	95.98	115.97	16.42	16.37	7.04	23.97	3.94	2.12	87.66	89.38	18.68	4.87	4.42	4.35
185	RL 1199	85.79	118.55	16.55	16.77	9.48	24.32	4.53	2.2	87.98	89.57	18.02	4.87	4.42	4.85
186	RL 1206	91.93	115.14	16.42	16.43	6.86	23.65	3.31	1.67	87.75	88.04	17.59	4.87	3.05	3.76
187	RL 1207	83.01	121.15	16.8	17.1	9.49	24.86	4.92	2.49	87.61	87.51	16.19	4.87	4.42	5.03
188	RL 1223	85.05	121.29	16.41	16.67	7.4	24.46	5.45	2.44	87.81	89.17	17.64	4.87	4.42	5.32
189	RL 1226	89.86	115.51	16.54	16.76	7.57	23.69	3.32	2.12	87.05	90.8	17.48	6.03	4.42	3.82
190	RL 1230	78	119.7	16.52	16.72	9.49	23.62	4.52	2.72	87.9	90.63	16.89	4.87	4.42	5.06
191	RL 1298	86.45	118.41	17.08	17.13	8.43	24.55	4.39	2.04	87.41	89.28	18.55	4.87	3.05	4.46
192	RL 1337	101.15	116.55	16.33	16.44	6.71	22.99	3.83	2.49	88.03	88.8	16.4	4.87	4.42	4.43
193	RL 1338	94.3	118.94	17.08	16.92	7.89	24.44	4.18	2.07	87.4	89.18	15.86	4.87	3.05	4.19
194	RL 1339	84.33	122.37	16.5	16.81	8.42	25.36	5.81	3.01	87.61	88.9	19.22	4.87	4.42	5.48
195	RL 1361	92.14	116.42	16.48	16.66	6.19	23.49	3.88	2.14	87.47	89.82	17.65	4.87	4.42	4.1
196	RL 1368	93.05	115.74	16.59	16.68	7.38	23.37	3.87	1.91	87.89	88.96	18.71	3.71	1.67	4.36
197	RL 1369	93.76	119.11	17.36	17.7	7.89	23.13	3.78	2.44	87.54	90.31	17.9	3.71	1.67	4.59
198	RL 1393	86.13	119.25	16.38	16.59	6.19	23.47	5.81	2.65	88.15	90.2	17.87	3.71	3.05	5.46
199	RL 1432	84.86	119.51	16.55	16.84	7.89	23.9	5.3	2.63	88.39	87.74	15.81	4.87	4.42	5.34
200	RL 1444	81.11	121.81	16.43	16.7	10	24.91	4.7	2.65	88.05	88.72	16.12	3.71	1.67	4.34
201	RL 1452	85.41	118.34	16.34	16.59	10	23.73	4.53	2.39	87.87	89.6	17.57	3.71	1.67	4.83
202	RL 1453	98.14	122.66	16.22	16.38	9.48	23.9	4.09	1.82	87.58	89.4	17.62	3.71	1.67	4.33
203	RL 1464	100.48	116.26	16.7	16.8	5.34	22.89	3.25	1.89	87.35	90.39	16.85	4.87	3.05	4.39
204	RL 1516	91.53	114.95	16.08	16.04	5.49	23.18	3.75	1.95	86.91	88.92	16.98	4.87	3.05	3.98
205	RL 1535	87.71	122.72	16.15	16.34	8.95	25.18	4.61	2.34	87.85	87.96	17.01	4.87	3.05	4.57
206	RL 1542	79.01	119.61	16.14	16.35	5.82	23.77	4.17	2.49	87.23	89.81	17.2	3.71	3.05	4.9
207	RL 1543	100.36	115.4	16.55	16.65	6.72	22.57	2.98	1.43	86.56	89.62	16.33	3.71	1.67	3.78
208	RL 1558	82.98	117.56	16.12	16.32	5.34	24.06	4.35	1.83	87.4	90.04	18.11	3.71	1.67	4.5
209	RL 1591	86.32	119.27	16.61	16.84	8.43	23.69	4.34	2.63	87.87	89.52	17.75	3.71	3.05	4.89
210	RL 1592	86.14	119.76	16.45	16.61	6.86	24.19	4.05	2.67	87.91	90.55	17.25	3.71	3.05	4.57
211	RL 1595	79.51	119.23	16.53	16.78	7.38	22.7	4.39	2.37	88.19	88.65	16.73	3.71	3.05	4.38
212	RL 1619	86.63	121.48	16.13	16.34	9.48	24.65	4.45	2.14	87.87	90.32	16.63	3.71	3.05	4.3
213	RL 1629	84.26	120.14	16.31	16.52	8.42	23.94	4.66	2.03	87.3	89.32	16.58	4.87	3.05	4.58
214	RL 1647	91.54	114.14	15.9	15.97	7.89	22.34	3.49	1.93	87.65	88.68	17.08	4.87	3.05	4.24
215	RL 1650	96.88	121.62	16.23	16.36	7.93	25.36	4.92	2.79	88.54	89.89	18.56	4.87	1.67	4.72
216	RL 1656	88.47	120.56	16.39	16.5	9.48	24.61	5.34	1.84	87.85	89.74	17.96	6.03	3.05	4.54
217	RL 1665	92.34	116.08	16.3	16.36	4.82	23.92	4.79	2.95	87.43	88.51	18.83	4.87	3.05	4.54
218	RL 1680	96.27	116.6	16.12	16.32	6.19	24.66	3.79	1.85	87.51	89.99	16.99	4.87	4.42	3.76
219	RL 1714	84.76	120.43	15.81	15.92	7.89	23.67	4.62	2.02	88	88.58	17.39	4.87	3.05	4.45
220	RL 1719	85.34	120.24	16.78	17.07	7.9	24.39	5.13	2.24	87.95	88	17.62	4.87	3.05	4.45
221	RL 1718	81.78	120.91	15.95	16.04	8.95	23.4	4.07	2.4	88.01	90.25	16.94	4.87	3.05	4.38
222	RL 1720	81.22	120.57	16.23	16.45	8.42	24	4.77	2.14	87.69	90.6	17.19	4.87	1.67	5.02
223	RL 1781	97.14	118.38	15.92	16.05	8.95	22.87	3.97	1.67	87.72	90.91	16.86	3.71	1.67	4.23
224	RL 1782	98.69	118.1	16.03	16.23	7.89	22.49	3.59	1.72	87.62	88.85	16.78	4.87	1.67	4.26
225	RL 1791	99.9	121.73	16.04	16.21	7.89	24.94	4.23	2.19	87.17	88.3	16.93	4.87	1.67	4.65
226	RL 1794	93.49	115.17	16.02	16.19	7.04	22.97	3.94	2.31	87.86	89.59	18.3	3.71	3.05	4.78
227	RL 1807	100.73	118.8	15.93	16.13	8.42	24.26	3.04	2.22	87	86.3	16.59	4.87	3.05	4.48
228	RL 1831	85.83	119.58	16.05	16.17	7.89	23.94	4.81	1.79	87.85	90	18.34	4.87	3.05	4.23
229	RL 1838	85.44	119.23	16.48	16.63	9.49	23.77	4.68	2.5	88.26	90.22	17.19	4.87	4.42	4.05
230	RL 1850	100.18	115.52	16.46	16.65	4.49	22.02	2.92	1.65	86.89	87.02	17.11	4.87	4.42	3.82
231	RL 1980	87.54	118.58	16.05	16.14	8.96	24.5	3.88	1.71	87.31	89.56	17.86	4.87	1.67	3.76
232	RL 2029	90.26	121.08	16.63	16.66	9.48	24.45	4.91	2.18	87.44	89.56	17.3	4.87	1.67	5.02
233	RL 2122	93.24	115.38	16.24	16.48	7.89	23.11	3.86	2.29	87.29	87.94	17.47	4.87	3.05	4.37
234	RL 2174	93.12	117.26	15.91	16.04	6.34	22.13	3.47	2.15	87.14	88.24	17.01	3.71	1.67	3.92
235	RL 2196	96.24	117.8	16.43	16.68	7.89	22.79	4.55	2.08	88.04	88.32	17.6	4.87	1.67	4.98
236	RL 2197	77.63	119.49	16.34	16.6	9.48	24.96	4.29	2.31	87.86	89.16	14.98	4.87	4.42	4.93
237	RL 2203	86.46	119.67	16.26	16.47	8.44	24.21	4.59	2.32	88.24	90.81	16.28	4.87	4.42	4.69
238	RL 2214	76.55	116.45	16.15	16.39	7.9	23.01	3.82	1.75	88.23	89.3	15.68	4.87	4.42	4.75
239	RL 2215	79.67	119.88	16.35	16.6	9.49	24.86	4.63	2.74	88.01	88.98	15.46	6.03	4.42	5.21
240	RL 2218	81.54	118.95	16.78	16.92	8.96	23.9	4.47	2.17	88.16	88.61	16.57	4.87	4.42	4.72
241	RL 2221	78.12	119.51	16.5	16.71	10	24.13	4.95	2.68	88.17	88.76	17.26	4.87	4.42	4.51
242	RL 2241	80.76	119.28	16.49	16.57	5.34	23.98	4.97	2.74	88.38	89.02	15.45	4.87	4.42	4.38
243	RL2248	80.52	119.56	16.35	16.5	7.4	24.56	4.92	3.23	88.32	89.35	16.47	4.87	4.42	4.65
244	RL 2253	86.39	116.28	16.6	16.66	7.57	22.98	4.77	2.41	88.26	89.98	19.2	4.87	1.67	4.38
245	RL 2280	77.39	116.28	16.71	16.99	8.96	23.95	4.13	2.43	87.87	90.28	17.25	4.87	4.42	5.55
246	RL 2285	79.99	115.85	16.47	16.69	7.38	23.37	4.16	2.51	88.15	90.79	15.01	4.87	4.42	4.71
247	RL 2286	76.74	115.23	16.58	16.75	6.86	24.62	4.5	2.22	87.9	90.15	17.71	6.03	4.42	4.9
248	RL 2288	97.78	115.27	16.35	16.55	7.04	22.9	4.14	2.19	87.74	90.05	17.51	4.87	1.67	4.67
249	RL 2294	87.71	121.87	15.77	15.94	9.48	25.34	6.58	2.82	88.59	90.62	19.1	4.87	3.05	5.12
250	RL 2298	85.18	114.94	16.77	16.96	6.19	22.78	3.79	2.47	88.12	86.89	16.46	4.87	4.42	4.81
251	RL 2299	89.31	115.22	16.76	16.93	7.89	24.73	4.2	2.47	87.54	87.93	18.01	4.87	1.67	4.23
252	RL 2302	95.12	114.47	16.59	16.85	5.34	22.19	3.55	1.84	87.55	87.48	17.09	3.71	1.67	4.45
253	RL 2306	84.97	117.59	16.77	17.07	5.67	23.99	4.21	1.7	88.24	90.2	15.84	4.87	4.42	4.67
254	RL 2310	87.84	115.11	16.01	16.03	5.34	22.6	3.53	1.61	87.38	89.6	16.93	4.87	3.05	4.74
255	RL 2312	96.97	115.74	16.64	16.79	5.34	23.01	3.78	2.09	87.5	86.85	16.46	4.87	4.42	4.49
256	RL 2319	77.39	119.78	16.14	16.39	7.9	25.31	5.77	3.13	88.35	89.37	15.74	4.87	4.42	4.93
257	RL 2325	86.14	117.18	16.61	16.85	6.86	25.41	3.64	2.09	87.21	88.98	17.82	4.87	4.42	4.51
258	RL 2334	78.78	118.02	16.43	16.7	8.95	23.63	3.7	2.32	87.99	89.9	16.52	4.87	4.42	4.17
259	RL 2337	89.77	121.69	16.14	16.36	6.19	24.82	4.78	2.71	87.51	90.77	18.79	4.87	1.67	4.84
260	RL 2338	96.31	115.48	17.18	17.04	6.19	24	3.87	2.09	87.55	90.55	16.67	3.71	3.05	5.01
261	RL 2339	82.63	117.79	16.24	16.38	7.38	23.67	4.56	1.88	87.49	89.15	15.81	6.03	4.42	4.06
262	RL 2341	83.43	119.97	16.38	16.61	8.43	24.52	4.87	2.25	88.26	89.82	15.48	4.87	4.42	4.35
263	RL 2342	78.12	119.86	16.16	16.39	8.63	23.79	4.95	2.44	88.14	89.52	15.49	4.87	4.42	4.8
264	RL 2348	82.25	119.83	16.34	16.5	7.91	24.65	4.42	2.35	88.49	91.17	15.86	4.87	3.05	4.91
265	RL 2349	85	117.81	16.43	16.56	7.39	24.8	4.41	2.46	88.23	90.49	17.58	4.87	3.05	4.94
266	RL 2350	89.35	118.33	16.75	16.22	8.45	24.17	4.28	2.31	87.21	90.49	15.39	4.87	3.05	4.15
267	RL 2363	75.34	117.44	16.45	16.61	6.88	23.6	4.15	2.86	88.03	90.51	15.7	4.87	4.42	4.28
268	RL 2364	76.54	117.97	16.2	16.43	7.93	23.25	3.89	2.77	87.99	90.91	16.17	4.87	4.42	4.16
269	RL 2366	80.88	119.77	16.49	16.78	7.93	25.05	3.95	2.09	87.85	90.59	16.08	4.87	3.05	3.96
270	RL 2373	88.08	117.02	16.36	16.51	6.54	24.78	4.69	2.27	87.66	88.84	17.71	6.03	4.42	4.1
271	RL 2401	79.95	115.42	16.7	17.04	7.25	23.31	3.36	2.43	87.99	87.95	16.65	4.87	4.42	3.98
272	RL 2402	85.38	117.65	16.75	17.02	6.87	22.74	3.37	1.77	87.87	86.83	14.81	4.87	4.42	3.94
273	RL 2422	81.8	119.83	16.3	16.55	10	23.52	4.01	2.4	88.43	83.68	15.38	4.87	4.42	4.3
274	RL 2424	88.69	118.85	17.37	17.71	8.43	23.89	3.82	2.33	87.83	86.89	15.24	6.03	3.05	3.91
275	RL 2425	83.02	119.76	16.67	16.99	8.97	24.38	3.96	2.1	88.09	90.5	16.01	6.03	3.05	4.25
276	RL 2439	88.1	120.42	16.46	16.73	8.97	23.59	4.11	2.25	88.38	89.98	16.49	4.87	3.05	3.89
277	RL 2453	94.83	118.88	16.8	16.97	7.89	23.44	3.93	1.81	87.48	89.31	16.14	4.87	1.67	4.24
278	RL 2474	84.21	119.8	16.18	16.41	8.45	23.67	4.25	2.64	87.86	88.5	15.86	4.87	4.42	4.17
279	RL 2478	85.72	119.93	16.49	16.65	8.97	24.54	3.51	2.11	87.21	89.47	16.61	4.87	4.42	4.01
280	RL 2491	86.2	119.07	16.3	16.55	7.9	24.79	3.92	2.18	87.9	90.64	18.3	3.71	3.05	4.14
281	RL 2494	79.81	118.73	16.2	16.44	7.4	24.16	4.08	2.57	87.98	90.5	16.66	4.87	4.42	4.25
282	RL 2631	82.28	120.53	16.19	16.43	6.87	24.71	4.04	2.43	88	85.89	16.37	4.87	4.42	4.3
283	RL 2646	75.89	118.75	16.34	16.6	10	23.87	4.38	2.31	88.17	86.99	17.32	4.87	4.42	4.01
284	RL 2683	75.11	116.9	16.2	16.45	5.67	23.98	4.08	2.97	88.12	88.95	18.99	4.87	4.42	4.66
285	RL 2777	76.84	119.76	16.22	16.46	7.89	24.11	3.95	2.36	88.11	89.95	16.46	4.87	4.42	4.46
286	RL 2834	86.62	120.77	16.61	16.77	7.89	24.36	3.49	1.7	86.98	88.57	15.88	4.87	4.42	4.62
287	RL 2847	81.25	120.08	16.39	16.64	10	24.28	4.22	2.74	88.19	87.47	17.41	4.87	4.42	4.37
288	RL 2851	90.6	113.87	16.29	16.11	7.04	22.69	3.63	2.12	87.83	88.74	17.39	4.87	3.05	4.58
289	RL 3020	89.26	121.46	17.09	17.37	8.42	24.77	2.87	2.08	86.35	89.94	17.66	4.87	4.42	4.31
290	RL 3038	76.97	119.94	16.49	16.75	9.49	23.53	5.18	3.02	88.53	89.33	17.34	4.87	4.42	4.71
291	RL 3041	82.97	120.98	16.18	16.39	7.89	24.54	3.85	1.91	87.84	90.54	17.7	6.03	3.05	4.21
292	RL 3052	97.72	118.75	16.5	16.63	5.67	24.19	3.55	1.81	86.6	91.11	16.42	4.87	4.42	4.52
293	RL 3163	88.37	115.74	16.72	16.66	7.58	24.28	3.58	2.28	87.74	89.26	17.86	4.87	3.05	4.62
294	RL 3421	76.91	119.2	16.54	16.69	6.72	23.74	3.85	2.62	87.93	86.78	15.96	4.87	4.42	4.68
295	RL 3439	79.7	121.01	16.62	16.78	9.48	24.82	4.13	3.01	88.12	90.74	15.92	4.87	4.42	4.86
296	RL 3846	86.14	116.44	16.65	16.87	7.4	23.65	3.74	2.38	87.97	87.6	17.41	6.03	5.8	4.25
297	RL 3849	88.55	115.17	16.67	16.86	8.11	23.29	3.71	2.06	87.65	90.25	18.05	3.71	1.67	4.6
298	RL 3852	90.13	114.8	16.92	16.88	7.04	22.51	3.77	2.06	87.81	90.51	18.14	4.87	1.67	4.62
299	RL 3853	83.79	116.25	16.97	17.32	7.59	23.37	3.46	2.38	87.78	89.83	18.44	3.71	1.67	4
300	RL 3857	81.62	115.21	16.49	16.77	6.54	23.63	4.49	2.32	87.78	89.72	18.75	4.87	1.67	4.98
301	RL 3865	88.56	114.48	17.02	17.09	6.19	23.32	3.78	2.05	87.63	89.08	19.48	4.87	1.67	4.85
302	RL 3871	96.45	114.77	16.48	16.57	5.34	22.94	3.86	2.66	87.72	89.19	18	4.87	1.67	4.39
303	RL 3872	87.42	118.01	17.71	17.69	6.34	22.4	3.8	1.93	87.84	89.6	17.05	4.87	1.67	4.83
304	RL 3873	85.65	114.02	16.15	16.26	6.34	22.95	3.72	1.97	87.06	88.83	17.54	4.87	1.67	4.67
305	RL 3877	81.75	114.85	16.14	16.34	8.96	23.25	4.03	2.27	87.93	89.63	18.24	4.87	4.42	4.21
306	RL 3879	84.57	114.82	16.36	16.67	6.34	23.02	3.71	2.34	87.87	89.71	18.66	4.87	3.05	4.31
307	RL 3880	85.63	115.02	16.22	16.4	7.89	23.24	4.54	2.38	87.92	90.18	17.59	3.71	1.67	4.52
308	RL 3883	86.82	115.15	16.62	16.85	7.04	22.92	3.45	2.28	87.78	89.93	17.72	3.71	1.67	4.64
309	RL 3887	75.16	119.03	16.75	17.07	6.72	23.35	3.99	2.42	88.19	90.06	15.84	4.87	4.42	5.34
310	RL 3890	82.05	116.31	16.85	17.26	6.34	22.85	3.54	2.45	87.51	88.68	15.93	4.87	3.05	4.13
311	RL 3898	87.72	114.41	16.59	16.89	7.04	23.21	3.58	2.45	87.08	90.33	18.78	4.87	3.05	4.6
312	RL 3899	87.54	115.93	16.88	17.25	9.48	23.8	3.24	2.04	87.52	88.44	18.61	4.87	3.05	4.21
313	RL 3900	86.7	114.59	16.46	16.73	7.9	24.32	3.51	2.05	87.96	88.07	17.37	4.87	3.05	4.07
314	RL 3901	87.96	114.59	16.58	16.87	6.19	22.9	3.42	2.16	87.28	88.47	17.46	4.87	3.05	3.74
315	RL 3909	87.88	114.39	16.61	16.79	9.48	23.5	3.54	2	87.23	89.94	18.82	3.71	3.05	4.08
316	RL 3911	80.61	115.3	16.36	16.62	8.42	22.46	3.21	1.85	87.37	89.76	18.2	4.87	4.42	3.74
317	RL 3914	85.07	114.32	16.28	16.54	6.72	22.79	3.19	1.89	87.41	89.69	17.55	4.87	3.05	3.88
318	RL 3917	82.63	115.95	16.5	16.81	7.91	22.87	3.83	2.13	87.53	88.26	19.01	4.87	1.67	4.06
319	RL 3918	90.82	115.64	16.64	16.81	5.34	23.43	3.45	2.02	86.54	88.37	18.12	4.87	1.67	4
320	RL 3919	87.29	116.43	16.01	16.22	6.72	24.14	4.72	2.52	87.43	90.24	17.3	4.87	3.05	4.13
321	RL 3969	84.39	114.37	16.58	16.88	6.87	22.77	3.97	2.06	87.76	89.33	16.93	4.87	3.05	3.89
322	RL 3978	81.48	114.4	16.64	16.97	8.43	22.73	4.1	2.52	87.83	89.73	19.14	4.87	1.67	4.19
323	RL 3982	89.1	114.56	16.4	16.55	7.9	22.87	3.95	2.46	87.32	90.37	18.68	3.71	1.67	4.05
324	RL 3983	84.32	115.74	16.71	17.04	6.01	24.03	4	2.16	87.6	89.22	18.29	3.71	3.05	4.12
325	RL 3991	79.76	115.62	16.44	16.68	7.89	22.88	3.45	2.2	87.51	88.97	16.69	4.87	3.05	4.08
326	RL 3994	92.86	116.97	17.27	17.06	6.38	21.77	3.36	2.11	87.63	90.48	17.1	4.87	1.67	3.72
327	RL 3996	96.7	117.35	16.38	16.51	7.04	22.86	3.06	2.56	86.66	89.41	17.73	4.87	1.67	3.85
328	RL 4009	85.66	119.56	16.47	16.68	8.42	25.3	4.17	2.07	87.7	87.77	15.69	6.03	1.67	4.2
329	RL 4018	77.63	118.47	16.31	16.55	6.34	23.08	3.48	2.48	88.14	90.11	16.05	4.87	1.67	3.62
330	RL 4060	88.33	119.94	15.85	15.94	7.89	24.15	3.66	2.39	87.32	89.23	17.11	6.03	1.67	4.14
331	RL 4065	80.16	115.23	16.06	16.22	5.82	22.5	3.55	2.38	88.45	89.69	15.72	6.03	3.05	3.84
332	RL 4066	85.79	120.32	16.37	16.51	7.39	25.25	4.37	2.45	87.74	88.16	16.43	4.87	4.42	4.3
333	RL 4071	90.13	115.52	17.09	17.09	7.89	22.89	3.98	2.48	87.76	87.99	17.95	3.71	1.67	4.35
334	RL 4076	82.15	119	16.31	16.51	8.43	24.53	4.07	1.94	88.13	88.68	15.44	4.87	4.42	4.38
335	RL 4078	88.85	117.42	16.76	17.01	8.95	24.95	3.95	2.49	88.15	89.39	18.64	3.71	1.67	4.94
336	RL 4087	80.29	118.06	16.8	17.13	6.2	23.69	3.83	2.61	88.19	89.76	16.21	4.87	4.42	4.87
337	RL 4088	78.24	117.9	16.79	17.1	7.06	24.3	4.28	2.17	88.27	90.21	16.44	4.87	4.42	4.59
338	RL 4089	95.59	115.92	16.34	16.4	7.89	23.74	3.88	2.25	87.96	89.83	17.47	4.87	1.67	4.61
339	RL 4090	88.38	114.65	16.26	16.32	5.34	23.01	4.18	2.52	87.94	90.65	18.01	4.87	1.67	4.4
340	RL 4093	79.43	117.5	16.42	16.68	5.87	23.83	4.15	2	88.13	89.25	16.14	4.87	4.42	4.43
341	RL 4102	87.11	119.3	16.68	16.85	8.42	24.83	3.77	1.87	87.55	89.39	16.29	4.87	4.42	4.53
342	RL 4103	89.95	116.01	16.61	16.7	7.75	23.92	3.94	2.5	87.54	89.06	18.14	4.87	1.67	4.52
343	RL 4104	90.96	114	16.25	16.44	6.72	22.8	3.94	2.44	87.64	89.7	18.91	4.87	1.67	4.67
344	RL 4109	81.5	119.16	16.89	17.19	5.34	23.58	4.36	2.69	88.44	90.57	17.6	4.87	1.67	5.2
345	RL 4114	87.41	117.19	16.68	16.76	8.42	24.31	4.34	2.87	88.07	91.01	17.54	3.71	1.67	4.95
346	RL 4120	85.24	117.14	16.22	16.42	7.57	24.77	5.48	2.21	87.7	89.74	18.49	4.87	1.67	4.88
347	RL 4128	85.65	115.75	16.72	16.94	8.09	23.98	4.34	2.78	87.89	89.3	18.28	4.87	3.05	4.75
348	RL 4131	87.47	118.72	17.09	17.37	7.9	24.34	4.29	2.42	88.6	91.1	16.96	3.71	3.05	5.4
349	RL 4134	86.51	116.59	16.51	16.67	6.54	23.78	4.95	2.48	88.23	90.35	17.87	3.71	1.67	4.47
350	RL 4138	82.12	118.46	16.98	17.29	8.63	23.78	3.67	2.5	87.66	89.62	15.96	4.87	4.42	4.29
351	RL 4143	89.53	116.86	15.69	15.82	9.48	24.42	5.62	2.27	87.87	89.88	18.27	4.87	1.67	4.63
352	RL 4149	86.73	115.41	16.84	17.08	6.86	22.6	4.09	2.23	87.91	90.84	18.21	4.87	1.67	4.99
353	RL 4156	85.17	115.65	16.46	16.73	6.2	23.36	4.87	2.61	87.82	90.1	17.64	4.87	1.67	4.57
354	RL 4159	91.57	115.47	16.7	16.89	5.67	23.42	4.82	2.41	87.54	90.48	19.33	4.87	1.67	4.28
355	RL 4164	100.02	115.53	16.55	16.74	6.19	24.07	3.62	2.17	87.83	87.78	18.16	3.71	3.05	3.96
356	RL 4165	97.93	116.02	16.78	16.98	7.39	22.94	3.89	2.22	88.19	90.21	18.25	4.87	3.05	3.91
357	RL 4167	90.07	121.68	16.48	16.76	6.87	26.44	6.08	3.25	88.45	88.64	17.27	4.87	4.42	5.66
358	RL 4176	80.72	119.31	16.42	16.67	10	24.89	4.17	2.62	88.15	89.58	15.69	4.87	4.42	4.75
359	RL 4180	87.6	117.28	17.34	17.72	5.34	23.5	3.99	2.64	87.57	89.97	17.41	4.87	3.05	4.42
360	RL 4189	81.51	118.08	16.76	17.07	5.34	24.56	4.31	2.82	88.22	88.53	15.27	6.03	3.05	4.45
361	RL 4190	80.43	118.43	16.72	16.89	7.39	24.23	3.84	2.21	87.65	90.48	16.39	4.87	4.42	4.63
362	RL 4193	93.9	114.99	16.1	16.27	5.34	23.03	3.25	1.89	86.41	89.14	16.73	4.87	1.67	3.88
363	RL 4199	84.21	119.16	17.31	17.66	7.4	23.33	3.99	1.96	88	88.06	16.74	4.87	4.42	3.9
364	RL 4200	85.55	118.83	16.91	17.14	8.45	23.61	3.7	2.09	87.67	88.89	15.98	4.87	4.42	3.76
365	RL 4204	77.03	119.04	16.18	16.4	7.4	23.72	3.88	1.89	88.19	90.6	15.21	4.87	4.42	4.07
366	RL 4210	80.7	118.73	16.22	16.4	7.9	23.89	4.26	1.75	87.63	91.2	15.41	4.87	4.42	4.55
367	RL 4213	103.45	115.52	17.64	16.11	7.89	23.07	2.81	1.99	86.5	90.45	16.46	4.87	1.67	3.77
368	RL 4214	101.77	115.44	16.38	16.58	6.86	22.75	3.2	1.98	87.21	90.02	17.23	4.87	3.05	3.72
369	RL 4218	102.13	115.84	16.54	16.74	7.56	23.04	3.42	2.17	87.52	90.23	17.76	4.87	1.67	3.65
370	RL 4219	97.5	118.32	16.3	16.52	7.56	24.77	3.77	1.86	87.49	90.25	18.83	4.87	1.67	4.3
371	RL 4239	87.89	120.8	15.86	15.94	7.89	26.13	5.98	2.42	88.26	90.81	18.05	4.87	1.67	4.75
372	RL 4240	81.26	120.57	16.38	16.54	8.42	23.83	5.55	2.29	88.01	89.42	16.51	4.87	4.42	4.72
373	RL 4251	77.63	119.69	16.09	16.24	8.95	24.18	4.8	2.99	88.24	90.59	15.68	4.87	5.8	4.19
374	RL 4253	82.34	119.82	15.93	16.04	5.34	24.69	5.62	2.19	88.11	89.76	15.92	4.87	4.42	4.38
375	RL 4254	79.46	119.89	16.42	16.68	9.49	25.09	5.49	2.66	88.55	85.91	16.21	3.71	1.67	4.48
376	RL 4255	104.71	117.46	16.53	16.72	7.04	23.55	3.79	2.03	86.99	88.45	17.42	3.71	1.67	4.12
377	RL 4259	80.35	120.96	16.39	16.64	10	24.61	5.44	3.23	88.38	89.05	16.39	4.87	4.42	4.88
378	RL 4269	83.08	118.42	16.43	16.64	6.34	23.97	3.92	1.85	87.99	90.53	15.85	4.87	4.42	4.45
379	RL 4278	87.23	119.59	17.06	17.34	7.89	25.19	4.07	2.11	87.71	90.17	16.56	4.87	3.05	4.59
380	RL 4279	82.1	119.01	16.67	16.88	7.39	24.39	4.29	2.75	87.97	88.49	16.06	6.03	3.05	4.74
381	RL 4281	104.3	117.05	16.22	16.22	5.34	23.14	4.23	1.65	87.26	89.98	16.23	4.87	1.67	4.38
382	RL 4301	82.17	118.19	16.57	16.85	8.63	24.82	3.74	1.97	88.22	90.55	16.28	4.87	3.05	4.38
383	RL 4303	81.06	118.88	16.69	16.84	7.89	24.56	4.24	2.36	88.23	90.66	16.56	4.87	3.05	4.09
384	RL 4317	84.27	119.67	16.39	16.58	6.34	25	5.12	2.42	87.98	89.57	17.43	4.87	3.05	4.31
385	RL 4322	79.56	119.51	16.27	16.43	10	24.25	4.75	2.21	88.17	90.13	15.78	4.87	3.05	4.49
386	RL 4353	86.6	118.82	16.89	17.13	6.19	23.71	3.93	2.44	87.49	89.96	17.28	3.71	3.05	4.43
387	RL 4354	81.26	118.3	16.26	16.49	7.9	26.29	4.99	2.63	87.78	88.29	16.88	4.87	4.42	4.37
388	RL 4366	79.76	120.84	16.73	17.05	10	25.58	5.03	2.63	88.16	89.45	15.66	4.87	1.67	5.04
389	RL 4382	87.7	118.91	16.61	16.79	8.95	24.23	3.89	2.13	87.81	90.7	16.24	4.87	3.05	5.13
390	RL 4415	80.29	118.16	16.77	17.03	6.72	22.86	4.22	2.63	88.48	88.99	15.47	4.87	4.42	4.2
391	RL 4431	82.58	117.2	16.02	16.11	5.34	23.08	4.6	3.34	88.47	88.67	16.64	6.03	3.05	4.05
392	RL 4438	83.6	118.9	16.4	16.64	7.44	24.18	3.91	2.42	88.43	89.56	15.79	4.87	4.42	4.34
393	RL 4452	86.69	120.29	16.44	16.56	6.38	25.71	5.14	2.77	88.57	89.47	16.55	4.87	3.05	4.79
394	RL 4491	81.92	117.06	16.66	16.93	8.42	23.29	4.45	1.94	87.91	89.48	17.97	4.87	1.67	4.53
395	RL 4513	85.35	117.94	16.88	16.95	7.38	22.59	4.22	2.34	87.89	89.16	17.26	3.71	3.05	4.69
396	RL 4519	89.44	115.83	16.29	16.43	6.89	23.17	4.18	2.31	87.75	89.55	18.18	4.87	1.67	4.56
397	RL 4554	84.22	118.85	16.62	16.76	5.87	24.39	4.31	1.98	87.89	89.22	15.92	4.87	3.05	4.17
398	RL 4557	98.71	117.06	16.81	17.13	6.19	22.66	3.46	2.12	87.63	90.27	16.39	4.87	1.67	4.36
399	RL 4568	86.38	116.17	16.65	16.68	7.38	24.16	4.66	2.53	88.04	89.61	18.37	3.71	1.67	4.63
400	RL 4595	80.82	118.67	16.17	16.32	7.89	24.43	5.76	2.22	88.37	90.61	17.04	4.87	1.67	4.87
401	RL 4609	83.44	120.3	16.6	16.88	10	24.25	3.49	2.12	87.98	89.53	17.81	3.71	1.67	4.12
402	RL 4622	75.59	118.7	15.95	16.12	8.95	24	3.75	2.7	87.73	87.73	15.87	4.87	4.42	3.53
403	RL 4653	82.95	120.45	16.71	16.98	8.95	24.49	4.04	2.77	87.94	89.09	16.9	3.71	4.42	4.28
404	RL 4666	79.33	119.73	16.16	16.31	9.48	24.1	4.11	2.3	87.73	87.91	15.88	3.71	4.42	4.22
405	RL 4725	91.93	116.43	16.63	16.91	8.42	23.14	4.86	2.73	87.96	89.69	19.33	4.87	3.05	4.3
406	RL 4824	102.37	117.75	16.5	16.76	7.22	23.56	4.19	2.08	87.48	90.62	16.56	3.71	1.67	4.29
407	RL 4937	89.77	118.95	16.25	16.42	9.48	24.37	4.78	2.02	87.89	89.85	16.53	3.71	1.67	4.27
408	RL 4945	85.37	120.82	16.27	16.48	8.43	24.15	4.84	2.12	87.49	88.63	16.22	3.71	1.67	4.72
409	RL 4947	79.86	117.21	16.27	16.43	10	22.88	4.05	1.69	88.13	89.46	16.59	3.71	3.05	4.04
410	RL 4963	91.87	116.53	16.21	16.38	7.89	23.86	4.33	2.1	87.26	89.84	17.87	3.71	1.67	4.7
411	RL 4966	88.37	118.76	16.51	16.69	7.38	24.85	4.95	2.25	87.65	88.83	17.58	3.71	1.67	5.07
412	RL 4999	84.22	114.98	16.36	16.53	7.04	23.07	4.34	2.66	87.93	89.85	18.76	3.71	1.67	4.32
413	RL 5052	85.47	118.09	16.48	16.71	10	22.65	4.13	1.88	87.22	89.19	17.48	3.71	1.67	4.47
414	RL 5082	89.96	117.43	16.47	16.64	7.93	24.61	3.17	1.56	87.72	90.38	16.47	3.71	1.67	3.92
415	RL 5109	82.22	119.7	16.38	16.6	7.93	24.02	4.59	2.48	88.08	90.41	17.28	3.71	3.05	4.44
416	RL 5120	87.05	119.47	16.14	16.29	9.67	26.01	5.07	1.72	87.88	91.3	18.33	4.87	3.05	5.25
417	RL 5191	84.39	117.95	16.38	16.53	7.89	23.61	4.15	2.44	88.12	90	17.35	3.71	1.67	4.86
418	RL 5279	91.69	115.55	16.47	16.62	7.38	23.8	3.54	2.31	87.94	90.28	17.47	3.71	1.67	4.13
419	RL 5287	87.4	114.62	16.3	16.23	7.89	23.68	3.7	2.14	87.44	89.75	16.72	3.71	1.67	4.58
420	RL 5404	82.94	117.99	16.5	16.61	9.48	23.39	4.43	2.44	88.07	88.61	17.05	3.71	1.67	4.34
421	RL 5406	90.96	115.43	16.49	16.58	7.38	23.53	3.66	2.42	87.84	88.56	17.72	3.71	1.67	4.18
422	RL 5446	82	118.96	16.75	16.97	8.81	24.84	3.37	1.35	87.66	90.18	16.22	3.71	3.05	4.95
423	RL 5475	82.56	120.15	16.16	16.36	7.57	24.27	4.16	2.63	88.37	89.37	16.82	3.71	1.67	4.22
424	RL 5518	79.43	120.31	16.34	16.56	10	23.69	3.75	2.3	88.23	86.44	15.79	3.71	3.05	4.44
425	RL 5521	81.24	119.38	16.66	16.94	9.48	24.36	3.75	1.97	87.49	90.91	17.97	3.71	1.67	4.26
426	RL 5522	84.09	121.41	16.41	16.6	9.48	25.18	3.8	2.26	87.94	89.6	16.11	3.71	3.05	4.91
427	RL 5529	79.87	119.63	16.38	16.61	9.48	23.85	3.78	2.62	87.88	90.87	16.96	3.71	3.05	4.27
428	RL 5530	86.02	118.9	16.94	16.61	8.42	24.32	4.01	2.46	87.89	90.02	17.28	3.71	1.67	5.04
429	RL 5531	86.56	119.39	16.26	16.43	7.38	23.69	4.27	2.6	87.85	90.34	16.8	3.71	1.67	5.41
430	RL 5553	87.41	120.17	16.27	16.38	8.95	24.72	4.03	2.2	88.23	89.98	16.69	3.71	3.05	5.1
431	RL 5591	82.37	121.11	16.04	16.19	6.86	25.68	4.75	2.49	87.57	89.2	17.18	3.71	1.67	4.29
432	RL 5703	86.87	119.73	16.23	16.39	7.89	24.62	4.85	2.39	88.2	89	17.11	2.55	4.42	5.75
433	RL 5731	79.86	119.47	15.99	16.15	8.95	23.76	4.18	2.64	88.11	88.84	17.43	3.71	1.67	5.3
434	RL 5779	83.67	118.03	16.62	16.7	6.01	22.78	4.31	2.43	88.51	90.68	15.45	4.87	1.67	4.55
435	RL 5807	80.16	118.59	16.06	16.21	7.9	23.09	4.5	2.18	88.08	90.31	16.21	3.71	1.67	4.59
436	RL 5834	79.5	119.1	16.47	16.69	8.95	24.46	4.31	2.47	87.89	88.33	16.67	4.87	1.67	4.23
437	RL 5888	83.97	118.93	16.46	16.6	7.89	24.74	4.96	3.38	87.85	88.96	16.35	4.87	3.05	4.69
438	RL 5897	83.12	118.4	16.52	16.66	7.91	24.17	4.3	2.35	88.34	89.85	15.25	4.87	3.05	4.52
439	RL 5917	81.49	120.42	16.26	16.4	7.9	24.19	4.25	2.55	88.08	88.87	16.95	3.71	3.05	4.82
440	RL 5945	79.86	119.08	16.52	16.72	8.95	24.58	5.64	2.43	88.01	89.79	17.95	3.71	3.05	5.35
441	RL 6142	78.96	119.11	16.33	16.53	8.96	23.7	4.98	2.36	88.23	88.73	15.5	3.71	3.05	4.41
442	RL 6161	84.21	118.2	16.3	16.44	6.34	23.58	4.79	1.97	88.31	91.07	17.3	3.71	3.05	4.94
443	RL 6298	80.58	120.63	16.51	16.67	9.48	25.25	5.86	2.33	88.38	89.33	17.41	3.71	1.67	5.86
444	RL 6337	87.46	117.4	16.56	16.79	8.42	24.5	5.04	2.78	88.06	89.93	18.29	3.71	3.05	5.82
445	RL 6351	83.9	118.87	16.53	16.81	9.48	22.79	3.93	2.47	88.02	89.73	16.65	3.71	3.05	4.48
446	RL 6361	89.1	119.78	16.57	16.66	9.48	24.41	5.81	2.74	88.16	90.81	18.35	3.71	1.67	6.24
447	RL 6366	82.7	119.9	16.7	16.98	9.48	24.99	5.57	2.71	87.66	91.37	17.38	3.71	3.05	5.24
448	RL 6368	85.16	119.01	16.44	16.66	8.42	23.9	5.24	2.8	88.51	90.49	16.67	3.71	3.05	5.44
449	RL 6373	87.11	118.98	16.26	16.47	9.48	23.03	4.8	2.03	87.68	90.26	17.58	4.87	1.67	5.65
450	RL 6379	92.49	117.83	17.36	17.71	7.89	23.41	4.67	2.28	87.65	89.67	16.77	4.87	1.67	5.85
451	RL 6380	85.83	119.41	16.82	17.1	8.95	23.88	5.55	2.53	88.09	88.73	18.15	4.87	4.42	5.12
452	RL 6389	88.6	115.24	16.38	16.6	7.56	23.11	4.47	2.6	88.03	90.36	17.9	3.71	1.67	4.64
453	RL 6390	82.68	119.05	16.68	16.86	8.95	23.99	4.57	2.37	87.95	90.39	17.51	4.87	1.67	5.31
454	RL 6432	79.62	118.31	16.59	16.8	8.45	23.83	4.36	2.13	87.36	89.21	17.18	4.87	1.67	4.18
455	RL 6447	86.16	119.13	16.54	16.71	9.48	23.64	4.39	2.49	87.72	89.02	17.46	4.87	1.67	4.52
456	RL 6647	85.53	119.34	16.38	16.55	8.95	24.04	4.52	2.47	87.64	89.63	17.58	4.87	1.67	4.89
457	RL 6828	83.31	119.23	16.05	16.21	9.48	23.91	5.21	2.44	88.05	90.36	17.57	4.87	1.67	4.56
458	RL 7012	91.46	118.74	16.2	16.33	9.48	23.21	5.15	1.64	87.19	89.42	18.44	4.87	1.67	4.72
459	RL 7044	82.45	118.18	16.33	16.59	9.48	23.9	5.38	2.77	88.31	90.31	18.04	3.71	1.67	4.31
460	RL 7164	82.39	117.93	16.63	16.88	8.95	23.44	4.7	1.89	87.48	90.29	17.6	3.71	1.67	4.66
461	RL 7209	92.45	122.04	16.08	16.25	8.1	25.72	4.66	2.36	87.24	90.78	17.23	3.71	1.67	4.33
462	RL 7290	90.59	120.16	16.32	16.55	9.48	24.59	4.56	2.78	88.17	88.29	17.59	4.87	1.67	4.39
463	RL 7325	94.63	116.26	17.26	17.58	7.05	25.08	3.78	2.33	87.43	89.5	17.79	4.87	1.67	4.39
464	RL 7465	81.31	119.28	16.7	16.91	9.48	24.63	4.58	2.52	88.25	89.3	18.4	3.71	1.67	4.66
465	RL 7888	81.54	120.24	16.4	16.65	9.48	24.36	4.17	2.84	87.81	86.94	17.06	4.87	3.05	4.2
466	RL 8601	80.57	120.57	16.26	16.48	10	25.72	6.03	3.21	88.07	87.94	16.66	3.71	1.67	5.02
467	RL 8669	81.66	118.63	17.06	17.32	8.42	23.38	3.93	2.15	87.86	89.85	17.56	3.71	1.67	4.12
468	RL 8675	80.88	118.87	16.35	16.54	8.42	23.84	5.81	2.45	88.19	89.91	17.63	3.71	1.67	4.66
469	RL 8687	84.91	121.05	16.84	17.11	8.42	24.52	3.77	2.48	87.56	89.74	17.68	3.71	1.67	4.73
470	RL 8740	83.53	120.06	16.2	16.31	8.95	24.37	3.93	2.8	87.79	88.83	18.48	3.71	1.67	5.01
471	RL 8753	83.83	118.96	16.66	16.9	8.95	24.14	5.3	2.68	87.98	89.84	18.5	3.71	1.67	5.24
472	RL 8760	86.86	120.17	16.09	16.27	8.43	25.3	5.21	2.71	87.82	89.86	18.15	3.71	1.67	4.97
473	RL 8811	85.41	119.72	16.42	16.67	7.38	24.44	5.21	2.51	87.81	88.94	17.71	3.71	1.67	5.35
474	RL 9959	81.51	118.04	16.61	16.84	7.89	23.46	4.29	2.34	87.92	90.33	16.04	3.71	1.67	4.52
475	RL 10009	85.95	117.55	16.48	16.75	7.89	24.51	4.43	2.4	87.52	90.87	18.05	3.71	1.67	5.29
476	RL 10010	77.21	117.04	17.04	17.31	5.34	23.83	3.95	2.79	88.09	87.89	15.49	4.87	1.67	4.37
477	RL 10015	79.14	120.77	16.22	16.42	10	24.81	5.31	2.63	88.06	89.97	16.49	4.87	4.42	4.59
478	RL 10016	73.97	116.42	16.75	17.09	5.87	23.21	3.99	2.88	87.98	88.71	15.7	4.87	4.42	4.32
479	RL 10022	76.31	118.54	16.39	16.6	6.34	23.86	3.68	1.97	88.41	90.95	15.95	4.87	4.42	3.83
480	RL 10027	78.17	117.84	17.29	17.66	5.87	23.52	3.95	2.47	88.33	89.46	16.53	4.87	4.42	5.9
481	RL 10030	79.96	115.98	16.48	16.78	5.67	23.12	3.94	2.61	88.07	87.92	15.74	4.87	4.42	4.45
482	RL 10039	79.31	118.64	16.64	16.93	7.42	24.43	5.32	2.67	88.14	88.32	16.08	3.71	3.05	5.11
483	RL 10048	78.06	117.61	16.71	17.05	5.87	24	4.07	2.99	88.11	88.05	15.9	4.87	3.05	5.37
484	RL 10064	82.97	118.38	17.12	17.5	8.42	23.97	3.79	2.47	88.11	89.47	16.44	4.87	4.42	5.9
485	RL 10067	83.09	118.79	16.23	16.46	8.96	24.34	4.06	2.23	88.1	89.19	16.2	4.87	3.05	5.14
486	RL 10075	80.9	119.42	17.02	17.38	9	25.12	3.83	2.72	88.15	88.41	16.22	4.87	4.42	5.23
487	RL 10077	76.62	116.29	16.27	16.51	5.34	23.39	3.87	2.14	88.06	87.11	16.61	4.87	4.42	3.83
488	RL 10094	78.35	118.49	16.35	16.57	6.72	23.8	3.52	2.18	87.71	87.63	17.77	3.71	1.67	5.05
489	RL 10099	79.5	118.88	17.14	17.55	6.34	23.36	3.38	2.42	88.15	90.33	16.75	3.71	3.05	5.47
490	RL 10106	77.81	118.2	16.38	16.64	7.25	23.15	3.54	2.61	88.1	87.58	16.8	4.87	3.05	3.96
491	RL 10111	83.97	121.34	16.37	16.63	8.95	25.05	5.04	2.49	87.96	88.26	17.63	4.87	4.42	4.94
492	RL 10117	76.5	119.98	16.4	16.66	7.38	24.67	5.74	2.99	88.11	87.46	16.67	3.71	1.67	5.2
493	RL 10157	74.33	118.39	16.57	16.85	7.9	23.41	4.13	2.6	88.37	89.61	15.96	4.87	3.05	4.91
494	RL 10159	83.96	119.51	17.21	17.59	8.95	24.04	4.47	2.89	88.03	89.45	16.02	4.87	3.05	6.08
495	RL 10160	75.59	120.1	16.45	16.72	8.42	23.49	4.1	2.76	87.81	88.82	16.99	4.87	3.05	4.2
496	RL 10161	75.11	117.57	16.24	16.48	5.34	24.39	4.44	2.61	88.55	89.07	15.84	4.87	4.42	4.45
497	RL 10168	83.83	118.53	16.65	16.92	8.42	24.14	3.98	2.82	87.88	87.65	15.91	4.87	4.42	4.09
498	RL 10477	77.7	120.5	16.5	16.71	7.06	24.17	4.28	2.77	88.13	85.79	15.98	4.87	4.42	4.81
499	RL 10492	78.95	118.31	16.25	16.45	7.04	22.99	4.12	2.95	88.21	86.45	16.35	4.87	4.42	4.67
500	RL 10515	77.69	118.85	16.82	17.14	9.48	23.24	3.86	2.16	87.66	88.57	16.5	3.71	3.05	4.2
501	Anna (R) 4	82.65	114.73	16.55	16.84	7.48	22.72	5.39	2.35	87.9	89.12	18.11	3.22	1.66	4.64
502	Apo	90.11	114.16	15.36	15.65	9.08	26.51	5.09	2.86	88.49	91.47	20.12	1.77	1.16	5.24
503	CO 53	85.11	116.22	16.43	16.92	6.86	22.45	4.18	2.49	88.8	90.1	18.63	2.3	1.53	5.05
504	IR 64	84.56	104.44	16.07	16.17	5.36	23.02	3.92	2.45	86.12	85.43	16.87	3.9	1.9	4.19
505	Jaya	96.72	109.25	16.54	16.63	7.25	24.17	4.46	2.53	87.34	87.92	18.29	3.19	3.01	4.64
506	Norungan	89.33	119.62	19.45	19.92	10.35	23.9	5.51	2.65	88.58	90.47	18.78	1.42	1.16	4.99
507	Pusa 44	99.1	105.47	17.01	17.08	6.33	23.52	4.16	2.2	87.43	87.89	18.63	4.61	3.93	4.5
