# Supplementary material for: Unraveling the genetic potential of Indian rice germplasm for reproductive stage drought tolerance
Source: Front Plant Sci. 2025 Jul 18;16:1454299. doi: 10.3389/fpls.2025.1454299 (PMC12313633; doi:10.3389/fpls.2025.1454299)
Supplement: Supplementary Table 1 — The list of the rice germplasm accessions used in the study. [file SupplementaryFile1.zip › Supplementary Table 1.XLSX]

## Sheet: S1 TABLE
S.No	Accession	Vernacular Name	Origin
1	RL 2	Tawadhan	Odisha
2	RL 9	Jai bulga	Manipur
3	RL 13	Jaichun	Jharkhand
4	RL 15	Naudh	Unknown
5	RL 24	Pratap	Odisha
6	RL 25	Chamarsail	Unknown
7	RL 26	Moon kuruvai	Unknown
8	RL 27	Sera	Tripura
9	RL 30	Tarti	Arunachal Pradesh
10	RL 35	Boni Gali	Meghalaya
11	RL 38	Nania	Assam
12	RL 40	Chandak Basmati	Jammu and Kashmir
13	RL 44	Bangaladeshi (Boro)	Assam
14	RL 48	Jabra Mardan	Unknown
15	RL 64	Beka Lali Sali	Assam
16	RL 72	Soloh Kabu	Nagaland
17	RL 74	Umleng	Arunachal Pradesh
18	RL 75	Chenga	Unknown
19	RL 76	Gam	Nagaland
20	RL 79	Negheri Bao Dhan	Assam
21	RL 94	Tsokunkvu	Nagaland
22	RL 95	Ketura	Unknown
23	RL 97	Mahamya	Chattisgarh
24	RL 100	Ikrasali	Assam
25	RL 102	Phaudae	Manipur
26	RL 106	Gora	Bihar
27	RL 109	Boga Bengan	Assam
28	RL 110	Puna Ahu	Assam
29	RL 111	Puwal Sali	Assam
30	RL 120	Puak Dun	Assam
31	RL 121	Waromung	Nagaland
32	RL 127	Birsa	Jharkhand
33	RL 129	Sarapalli samba	Unknown
34	RL 134	Chalu Jeera	Rajasthan
35	RL 135	Minil Chibol	Meghalaya
36	RL 141	Jaldhara	Himachal Pradesh
37	RL 146	Sailchikan	Tripura
38	RL 147	Chawalju	Meghalaya
39	RL 155	Chaingoda	Jharkhand
40	RL 158	Motara	Unknown
41	RL 161	Nau	Odisha
42	RL 162	Nauch	Uttar Pradesh
43	RL 164	Pata madhabi	Odisha
44	RL 168	Urjabi	Assam
45	RL 174	Mandla	Unknown
46	RL 181	Chhaimug	Unknown
47	RL 182	Maibelai (Ahu)	Assam
48	RL 185	Monohari Sali	Meghalaya
49	RL 189	ProrenNoinongYangonan	Unknown
50	RL 190	Sikasso	Assam
51	RL 195	Mekatchu	Meghalaya
52	RL 197	Taichung	Arunachal Pradesh
53	RL 199	Kiyirtsuk	Unknown
54	RL 203	Minatek (Jhum)	Meghalaya
55	RL 204	Nagiaahoo	Assam
56	RL 207	Yaong Masu	Nagaland
57	RL 213	Hrikriyasi	Unknown
58	RL 217	Murki Balam	West Bengal
59	RL 226	Saksupi	Assam
60	RL 228	Tudong	Arunachal Pradesh
61	RL 229	Mairi	Arunachal Pradesh
62	RL 237	Nagarasali	Tripura
63	RL 241	Phoungang Anganphou	Manipur
64	RL 243	Septidhan	Odisha
65	RL 251	ParaKundo	Unknown
66	RL 256	Nayyappu sannan	Odisha
67	RL 263	Thinjan	Himachal Pradesh
68	RL 274	Coimbatore Sewna	Unknown
69	RL 281	Pori	Odisha
70	RL 282	Singha	Odisha
71	RL 283	SitaBhog	Unknown
72	RL 284	Sock Jangsi	Assam
73	RL 292	Matia begunia	Odisha
74	RL 295	Maich dol	Tripura
75	RL 319	Korcutha karaka	Odisha
76	RL 323	Mochibanki	Odisha
77	RL 345	Damrabini Sali	Meghalaya
78	RL 348	Bali Barg	Assam
79	RL 349	Baskbanda	Odisha
80	RL 352	Biramani	Odisha
81	RL 353	Jamati Dhan	Sikkim
82	RL 364	Salaaso Ahu	Assam
83	RL 382	Bhandia rai	Odisha
84	RL 407	Adi	Arunachal Pradesh
85	RL 410	Bhangon	Himachal Pradesh
86	RL 412	Makrei Siluira	Manipur
87	RL 414	Changat	Manipur
88	RL 425	Kharika Jaha	Assam
89	RL 434	Samraj	Assam
90	RL 440	Gora Aus	Unknown
91	RL 441	Kentia champa	Odisha
92	RL 445	Panikajala	Odisha
93	RL 447	Bor Haldhon	Arunachal Pradesh
94	RL 452	Horopowo Sali paddy	Unknown
95	RL 453	Hung som thank hoa	Unknown
96	RL 475	Guguri Bdom	Unknown
97	RL 478	Maora	Manipur
98	RL 479	Dhalariagudadhan	Odisha
99	RL 491	Michakmil	Meghalaya
100	RL 497	Teheang	Nagaland
101	RL 500	Thoubal	Manipur
102	RL 501	Thulu atte	Manipur
103	RL 505	Zedi dangar	Gujarat
104	RL 509	Goroisika bora dhan	Assam
105	RL 511	Masu (Tenekla)	Nagaland
106	RL 518	Budhumoni	Assam
107	RL 541	Zed seera	Rajasthan
108	RL 548	Gopal	Unknown
109	RL 550	Manipuri Bora	Assam
110	RL 555	Pavurturma	Odisha
111	RL 558	Pumik	Arunachal Pradesh
112	RL 561	Sareada	Odisha
113	RL 562	Seladhan	Odisha
114	RL 587	Mutra	Odisha
115	RL 588	Mypali	Odisha
116	RL 590	Sajani	Odisha
117	RL 595	Thiethieru	Nagaland
118	RL 598	Erava Paddy	Kerala
119	RL 612	Mairen Thokvam (Ahu)	Assam
120	RL 614	Mimlom	Arunachal Pradesh
121	RL 639	Goradhan	Jharkhand
122	RL 664	Teoaree dhan	Assam
123	RL 668	ThopaBora	Kerala
124	RL 670	Red Ratha	Uttar Pradesh
125	RL 672	Hanlhmoni dhan	Assam
126	RL 676	Malangen	Nagaland
127	RL 681	Dimiri	Assam
128	RL 688	Nziere	Nagaland
129	RL 691	Parbat kahalia	Odisha
130	RL 692	Phulabeni	Odisha
131	RL 700	Yashao	Nagaland
132	RL 702	Dehola India	Unknown
133	RL 703	Karuka	Maharshtra
134	RL 704	Nadan	Kerala
135	RL 706	Vellachittani	Kerala
136	RL 707	IJONG	Kerala
137	RL 724	Panibegunia	Odisha
138	RL 735	Kavanguri Poothala	Kerala
139	RL 739	Giddbatha	Odisha
140	RL 767	Nazusamba	Unknown
141	RL 768	Odasari	Odisha
142	RL 784	Damgo	Unknown
143	RL 796	Chhotobelki	Unknown
144	RL 803	OabuJiuku	Odisha
145	RL 808	Sundru dhan	Himachal Pradesh
146	RL 829	Mundakoya	Odisha
147	RL 835	Shoke Dhan	Bihar
148	RL 842	Punja kayama	Kerala
149	RL 857	Mahisalathan	Assam
150	RL 889	Sunsunia Suan Phul	Odisha
151	RL 890	Surpum	Arunachal Pradesh
152	RL 896	Chinee Dhan	Himachal Pradesh
153	RL 934	Haldi phool	Bihar
154	RL 958	Nabagaja	Odisha
155	RL 963	Poruan	Odisha
156	RL 965	Sarso Phool	Unknown
157	RL 967	Sungadhan	Jharkhand
158	RL 982	Biramani	Odisha
159	RL 986	Basmati champaran	Odisha
160	RL 991	Dihuja	Unknown
161	RL 997	Seulapana	Odisha
162	RL 998	Silakathi	Assam
163	RL 1009	Bl Gora	Unknown
164	RL 1019	Borbosi	Assam
165	RL 1021	Budha	Bihar
166	RL 1043	Saluchina	Odisha
167	RL 1050	Telga	Chattisgarh
168	RL 1051	Toronga	Manipur
169	RL 1062	Branty	Bihar
170	RL 1071	Mohilkuchi	Odisha
171	RL 1088	Chettadi	Kerala
172	RL 1090	Belamanji	Odisha
173	RL 1095	Buruilbow	Assam
174	RL 1105	ShivagiriPoombalai	Kerala
175	RL 1110	Gelong	Tripura
176	RL 1114	Mathanga	Assam
177	RL 1116	Balamukula	Odisha
178	RL 1124	Bhatiya dhan	Bihar
179	RL 1126	Boirbuta	Odisha
180	RL 1149	Gamiri	Assam
181	RL 1161	Chukehin chee	Arunachal Pradesh
182	RL 1163	Dhanisaria	Odisha
183	RL 1185	Haryani T	Unknown
184	RL 1189	Bhasakalma	Unknown
185	RL 1199	Jhili pari	Odisha
186	RL 1206	Supahman	Arunachal Pradesh
187	RL 1207	Tangmotsuk	Nagaland
188	RL 1223	Bidisafari	Odisha
189	RL 1226	Boka Dhan	Unknown
190	RL 1230	Dival podul	Odisha
191	RL 1298	Mainamoti	Assam
192	RL 1337	Bhanjari	Odisha
193	RL 1338	Bajkalma	Unknown
194	RL 1339	Bakul bora dhan	Assam
195	RL 1361	Patho	Odisha
196	RL 1368	Mal Bhog (Lahi)	Assam
197	RL 1369	Malgudar	Unknown
198	RL 1393	Sewa	Arunachal Pradesh
199	RL 1432	DILPASAND	Unknown
200	RL 1444	Bodikaluni	Odisha
201	RL 1452	Molegasama	Unknown
202	RL 1453	Pandavi	Odisha
203	RL 1464	Gohana	Unknown
204	RL 1516	Bayahundalu	Odisha
205	RL 1535	Changang	Odisha
206	RL 1542	Sarian	Odisha
207	RL 1543	Vellathil cheera	Unknown
208	RL 1558	Hara pawa	Assam
209	RL 1591	Boga amona	Assam
210	RL 1592	Boga Bordhana (Sali)	Assam
211	RL 1595	Buruli Sali	Assam
212	RL 1619	Aboni sail	Bihar
213	RL 1629	Benoli bankoi	Odisha
214	RL 1647	Biria bhonga	Assam
215	RL 1650	Haribhog	Odisha
216	RL 1656	Edolia	Odisha
217	RL 1665	Bogihali	Unknown
218	RL 1680	Gandha Malati	Unknown
219	RL 1714	CHACHI	Unknown
220	RL 1719	Mohri chok	Assam
221	RL 1718	Machkati	Odisha
222	RL 1720	Sikkim basmati	Manipur
223	RL 1781	Borakarikatke	Unknown
224	RL 1782	Dhala bhuta	Odisha
225	RL 1791	Colom	Unknown
226	RL 1794	Aisine	Odisha
227	RL 1807	Hathi Panjari	Manipur
228	RL 1831	Mangori	Tripura
229	RL 1838	Agni Sali	West Bengal
230	RL 1850	Boga Balam	Assam
231	RL 1980	Changpolijom Phai	Nagaland
232	RL 2029	Durga Bogh	West Bengal
233	RL 2122	Thaling	Nagaland
234	RL 2174	Jagar khesari	Unknown
235	RL 2196	Bagada	Odisha
236	RL 2197	Howeil	Manipur
237	RL 2203	Haldichudi	Odisha
238	RL 2214	Tengari local	Unknown
239	RL 2215	Abrini Mi Mittem	Meghalaya
240	RL 2218	Moinahal	Manipur
241	RL 2221	Saraya Gora	Unknown
242	RL 2241	Birla Bhoga Bas	Maharshtra
243	RL2248	Niyor kadam dhan	Assam
244	RL 2253	Jajum (Sali)	Arunachal Pradesh
245	RL 2280	Mima Mitambing	Meghalaya
246	RL 2285	Sana kusuma guntha	Odisha
247	RL 2286	Tahzyah	Nagaland
248	RL 2288	Duinumber	Unknown
249	RL 2294	Imtilahi	Arunachal Pradesh
250	RL 2298	Joldubi dhan	Assam
251	RL 2299	Khopchang (Ahu)	Arunachal Pradesh
252	RL 2302	Ninre Rete	Arunachal Pradesh
253	RL 2306	Mani	Odisha
254	RL 2310	Jairang gora	Bihar
255	RL 2312	Rotu	Odisha
256	RL 2319	Memlahi dhan	Assam
257	RL 2325	Rangalau	Odisha
258	RL 2334	Nekera (Sali)	Assam
259	RL 2337	Rangaanpakhi	Assam
260	RL 2338	Rangali Piki	Arunachal Pradesh
261	RL 2339	Rangi Dhan	Bihar
262	RL 2341	Saanra	Odisha
263	RL 2342	Sirengga	Meghalaya
264	RL 2348	Maipu	Nagaland
265	RL 2349	Sada Aus	Unknown
266	RL 2350	Kishon	Nagaland
267	RL 2363	Kario kanha	Bihar
268	RL 2364	Rudha	Himachal Pradesh
269	RL 2366	Konpemo	Nagaland
270	RL 2373	Mosinang	Arunachal Pradesh
271	RL 2401	Tsonyiku	Nagaland
272	RL 2402	Jhulipuagi	Odisha
273	RL 2422	-	Chattisgarh
274	RL 2424	-	Unknown
275	RL 2425	Khudijoha	Unknown
276	RL 2439	Khaw Nou Yachai	Arunachal Pradesh
277	RL 2453	Naga Ma	Manipur
278	RL 2474	Singhujnupa	Odisha
279	RL 2478	Taroko	Tripura
280	RL 2491	Laujoli Bardhan	Assam
281	RL 2494	Mota khatia	Odisha
282	RL 2631	Nimeikanta	Odisha
283	RL 2646	Bilaspuri	Uttar Pradesh
284	RL 2683	Kendrajhal	Odisha
285	RL 2777	Ketan nangaka	Manipur
286	RL 2834	Khajur jhupa	Odisha
287	RL 2847	Jira	Unknown
288	RL 2851	Khirspati	Jharkhand
289	RL 3020	Johori Dhan	Assam
290	RL 3038	Bal bijo	Chattisgarh
291	RL 3041	Abor	Meghalaya
292	RL 3052	Motiabadal	Unknown
293	RL 3163	Local-1	Odisha
294	RL 3421	Mahalayani banko	Chattisgarh
295	RL 3439	Angtho khangpo	Nagaland
296	RL 3846	Kusan pura	Odisha
297	RL 3849	Take bhat	Maharshtra
298	RL 3852	Shaitya Sali	Assam
299	RL 3853	Surda	Odisha
300	RL 3857	Lema	Tripura
301	RL 3865	Bhejari BD	Unknown
302	RL 3871	Lai dhan	Assam
303	RL 3872	Lashman (Sali)	Assam
304	RL 3873	Rangobhonda	Odisha
305	RL 3877	Jijikong dhan	Assam
306	RL 3879	Lal Kobrak	Tripura
307	RL 3880	Lenja	Odisha
308	RL 3883	Lalita Ahu	Assam
309	RL 3887	Nalikalam dhan	Odisha
310	RL 3890	Ropu	Unknown
311	RL 3898	DaniGoda	Unknown
312	RL 3899	Kaka bhandi	Unknown
313	RL 3900	Kari akkala Sali	Karnataka
314	RL 3901	Nandi	Odisha
315	RL 3909	Memabalbok	Meghalaya
316	RL 3911	Mirimit	Meghalaya
317	RL 3914	Shalla-kew	Jammu and Kashmir
318	RL 3917	Bhaniya dhan	Chattisgarh
319	RL 3918	Kerasar	Madhya Pradesh
320	RL 3919	Dhan/Satthee	Himachal Pradesh
321	RL 3969	Maizaw	Assam
322	RL 3978	Kherkal	Odisha
323	RL 3982	Farmnagra	Odisha
324	RL 3983	Gapung	Arunachal Pradesh
325	RL 3991	Pokisali	Assam
326	RL 3994	Vada dhan (Sali)	Assam
327	RL 3996	Kabari	Madhya Pradesh
328	RL 4009	Prang	Unknown
329	RL 4018	Lahader	Odisha
330	RL 4060	Zhinjan	Unknown
331	RL 4065	Santi sahi	Assam
332	RL 4066	Taha	Nagaland
333	RL 4071	Dhangi Dhuta	Unknown
334	RL 4076	Ponga II	Madhya Pradesh
335	RL 4078	Kusumkhuta	Unknown
336	RL 4087	Patluchai	Odisha
337	RL 4088	Ram Vaidya	Odisha
338	RL 4089	Doobraj	Unknown
339	RL 4090	Kich mesmeri	Chattisgarh
340	RL 4093	Madhab boro	Assam
341	RL 4102	Dasa	Chattisgarh
342	RL 4103	Dehsara	Chattisgarh
343	RL 4104	Dhanasar	Unknown
344	RL 4109	Mahisugandha	Rajasthan
345	RL 4114	Karanja	Odisha
346	RL 4120	Padum sali	Assam
347	RL 4128	Malayidumban	Kerala
348	RL 4131	Leispah	Meghalaya
349	RL 4134	Boirmal	Chattisgarh
350	RL 4138	Kalam banki	Odisha
351	RL 4143	Ramakoli	Odisha
352	RL 4149	LuchaiChudi	Unknown
353	RL 4156	Sahe ekchalis	Odisha
354	RL 4159	ranga Lahi	Assam
355	RL 4164	Dhobli Bako	Chattisgarh
356	RL 4165	Dubraj	Chattisgarh
357	RL 4167	Safed luchai	Madhya Pradesh
358	RL 4176	Jiri	Himachal Pradesh
359	RL 4180	Parijathiki	Odisha
360	RL 4189	Hongtao	Nagaland
361	RL 4190	JHATI	Unknown
362	RL 4193	Kuruma	Odisha
363	RL 4199	Santi Boka	Assam
364	RL 4200	Bijhari	Uttar Pradesh
365	RL 4204	Jorhan	Uttar Pradesh
366	RL 4210	Kebang	Arunachal Pradesh
367	RL 4213	Local gora paddy	West Bengal
368	RL 4214	Laldhan	Jharkhand
369	RL 4218	Konna	Kerala
370	RL 4219	Kunjinellu	Kerala
371	RL 4239	Kubrimohar	Odisha
372	RL 4240	Maza	Arunachal Pradesh
373	RL 4251	Vyttila-I	Kerala
374	RL 4253	Lal baurash	Tripura
375	RL 4254	Laxmi Kajal	Odisha
376	RL 4255	Lingme	Unknown
377	RL 4259	Madia (I)	Chattisgarh
378	RL 4269	Kanchalibitchi	Unknown
379	RL 4278	Magara	Odisha
380	RL 4279	Motiro	Nagaland
381	RL 4281	Rajakadalia	Odisha
382	RL 4301	KAFALA	Maharshtra
383	RL 4303	Lal kabari (I)	Chattisgarh
384	RL 4317	Mashiaphula	Odisha
385	RL 4322	Pippaiabasa	Odisha
386	RL 4353	Patel	Chattisgarh
387	RL 4354	Ponani	Karnataka
388	RL 4366	Kosam	Unknown
389	RL 4382	Lhati	Nagaland
390	RL 4415	Ganjo	Unknown
391	RL 4431	Jhar Dhan	Bihar
392	RL 4438	Shalaidhonti	Odisha
393	RL 4452	Kanchi	Odisha
394	RL 4491	Latika	Odisha
395	RL 4513	Loona	Odisha
396	RL 4519	Dyodhi duni	Madhya Pradesh
397	RL 4554	Rangalachai	Odisha
398	RL 4557	Siong pelandok	Unknown
399	RL 4568	Manoharsali	Sikkim
400	RL 4595	Katisali	Assam
401	RL 4609	Warangal	Chattisgarh
402	RL 4622	Ramaboiti	Odisha
403	RL 4653	Mau Gurmatia	Unknown
404	RL 4666	Bhainsa dubraj	Chattisgarh
405	RL 4725	Dokrq Bokri II	Chattisgarh
406	RL 4824	Jou Phool II	Chattisgarh
407	RL 4937	Sad sadiya	Chattisgarh
408	RL 4945	Relboom	Assam
409	RL 4947	CHINNOR	Unknown
410	RL 4963	Saket	Unknown
411	RL 4966	Tohumotha	Maharshtra
412	RL 4999	Prabat kala	Chattisgarh
413	RL 5052	Dhaan	Unknown
414	RL 5082	Milagrosa	Unknown
415	RL 5109	MachhariPota	Unknown
416	RL 5120	Kalamotadan	Unknown
417	RL 5191	Ashmanchok	Unknown
418	RL 5279	Khao Jao hawm	Unknown
419	RL 5287	Raksail	Assam
420	RL 5404	Dantewada	Unknown
421	RL 5406	Dhaan	Unknown
422	RL 5446	Dasara Mathi	Odisha
423	RL 5475	Thottathavalakannan	Kerala
424	RL 5518	Mandi Grade	Unknown
425	RL 5521	Pandari Lal Luchai	Madhya Pradesh
426	RL 5522	Parsa bija	Chattisgarh
427	RL 5529	Amoe Dejar	Arunachal Pradesh
428	RL 5530	Atragada	Unknown
429	RL 5531	Gaidi	Bihar
430	RL 5553	Lata kalama	Odisha
431	RL 5591	Asibam	Odisha
432	RL 5703	Methidhan	Odisha
433	RL 5731	Kanta Kakharua	Odisha
434	RL 5779	Chinikapur	Madhya Pradesh
435	RL 5807	Phe Charao	Manipur
436	RL 5834	Dzidomriha	Chattisgarh
437	RL 5888	Bungalo (Bhare)	Unknown
438	RL 5897	Kurlukh	Unknown
439	RL 5917	Phuterdhan	West Bengal
440	RL 5945	Khaldharm	Assam
441	RL 6142	Ladhiyari	Unknown
442	RL 6161	Ram Karoni	Madhya Pradesh
443	RL 6298	Khajuri chhadi	Odisha
444	RL 6337	Deobhat	Unknown
445	RL 6351	Dhusari	Unknown
446	RL 6361	Jhumera	Chattisgarh
447	RL 6366	KaliDhan	Unknown
448	RL 6368	Karkoyali	Unknown
449	RL 6373	Dhaan	Unknown
450	RL 6379	Manjhali gurmaita	Chattisgarh
451	RL 6380	Panchero	Maharshtra
452	RL 6389	TulsiPradad	Madhya Pradesh
453	RL 6390	Vadakan aryan	Unknown
454	RL 6432	Kape	Odisha
455	RL 6447	Butkia	Rajasthan
456	RL 6647	Kempasadi	Karnataka
457	RL 6828	LalitaPrasad	Unknown
458	RL 7012	Byarangi	Chattisgarh
459	RL 7044	Khawlatpat	Arunachal Pradesh
460	RL 7164	Hardi gabh	Unknown
461	RL 7209	Padari sultu	Chattisgarh
462	RL 7290	Halva Dodga	Maharshtra
463	RL 7325	Kakaroa (Dhaan)	Unknown
464	RL 7465	Lusari	Chattisgarh
465	RL 7888	Dulu koramma	Unknown
466	RL 8601	Ilachi	Unknown
467	RL 8669	Gowrangasali	Odisha
468	RL 8675	hiran Pongari	Chattisgarh
469	RL 8687	PUTHUVITHU	Unknown
470	RL 8740	Atma sitala	Odisha
471	RL 8753	MorodKendal (Dhaan)	Unknown
472	RL 8760	Khawanpik	Arunachal Pradesh
473	RL 8811	NARGOYANDI (Dhaan)	Unknown
474	RL 9959	Yaling	Arunachal Pradesh
475	RL 10009	Laloo	Madhya Pradesh
476	RL 10010	Milia	Chattisgarh
477	RL 10015	Hijli	Unknown
478	RL 10016	Batri	Madhya Pradesh
479	RL 10022	Ladhiyari	Chattisgarh
480	RL 10027	Repohit	Unknown
481	RL 10030	WhiteGora	Bihar
482	RL 10039	Dhan	Uttarakhand
483	RL 10048	Koliar	Madhya Pradesh
484	RL 10064	Bangartigelu	Chattisgarh
485	RL 10067	Durmatiya	Madhya Pradesh
486	RL 10075	Navara	Kerala
487	RL 10077	Pandki pudga	Chattisgarh
488	RL 10094	Dil Baksha	Madhya Pradesh
489	RL 10099	Jeerkal (I)	Chattisgarh
490	RL 10106	Sambar sal	Goa
491	RL 10111	Chandana	Gujarat
492	RL 10117	Faramawa	Unknown
493	RL 10157	Farm chitteri	Kerala
494	RL 10159	Hariga	Kerala
495	RL 10160	Mal jhilli	Chattisgarh
496	RL 10161	Mararin Buta	Chattisgarh
497	RL 10168	EB:17	Madhya Pradesh
498	RL 10477	Kusuma	Karnataka
499	RL 10492	Pansal	Maharshtra
500	RL 10515	koda (Kalamkhet)	Gujarat
* Unknown: Passport data not available
