# Supplementary material for: Unraveling the genetic potential of Indian rice germplasm for reproductive stage drought tolerance
Source: Front Plant Sci. 2025 Jul 18;16:1454299. doi: 10.3389/fpls.2025.1454299 (PMC12313633; doi:10.3389/fpls.2025.1454299)
Supplement: Supplementary Table 1 — The list of the rice germplasm accessions used in the study. [file SupplementaryFile1.zip › Supplementary Table 4.XLSX]

## Sheet: Table S4
S.No	Genotype	Predicted Value
1	RL 2	-1.52
2	RL 9	-3.32
3	RL 13	0.97
4	RL 15	0.69
5	RL 24	0.22
6	RL 25	1.38
7	RL 26	1.34
8	RL 27	2.03
9	RL 30	0.69
10	RL 35	0.15
11	RL 38	1.3
12	RL 40	-2.13
13	RL 44	0.65
14	RL 48	-0.91
15	RL 64	-0.02
16	RL 72	1.91
17	RL 74	-0.35
18	RL 75	-2.73
19	RL 76	-0.55
20	RL 79	0.53
21	RL 94	2.56
22	RL 95	2.75
23	RL 97	1.11
24	RL 100	2.51
25	RL 102	1.91
26	RL 106	-0.93
27	RL 109	0.81
28	RL 110	0.39
29	RL 111	0.87
30	RL 120	0.7
31	RL 121	0.91
32	RL 127	-0.92
33	RL 129	0.8
34	RL 134	0.08
35	RL 135	0.38
36	RL 141	-0.62
37	RL 146	-1.78
38	RL 147	-1.57
39	RL 155	0.72
40	RL 158	-3.53
41	RL 161	0.24
42	RL 162	0.14
43	RL 164	-0.66
44	RL 168	1.73
45	RL 174	-0.13
46	RL 181	-0.48
47	RL 182	-1.95
48	RL 185	0.3
49	RL 189	0.56
50	RL 190	1.41
51	RL 195	1.53
52	RL 197	1.29
53	RL 199	0.63
54	RL 203	1.23
55	RL 204	0.11
56	RL 207	-0.47
57	RL 213	-1.6
58	RL 217	-1.68
59	RL 226	0.48
60	RL 228	0.15
61	RL 229	0.24
62	RL 237	2.28
63	RL 241	-1.03
64	RL 243	-0.21
65	RL 251	-2.12
66	RL 256	-0.28
67	RL 263	0.93
68	RL 274	0.27
69	RL 281	-0.08
70	RL 282	0.55
71	RL 283	0.69
72	RL 284	1
73	RL 292	1.03
74	RL 295	-0.74
75	RL 319	2.72
76	RL 323	-1.36
77	RL 345	1.74
78	RL 348	1.76
79	RL 349	2.48
80	RL 352	1.96
81	RL 353	1.32
82	RL 364	-0.27
83	RL 382	-0.94
84	RL 407	0.59
85	RL 410	0.91
86	RL 412	1.36
87	RL 414	0.45
88	RL 425	-0.76
89	RL 434	0.26
90	RL 440	-0.19
91	RL 441	-0.13
92	RL 445	-1.65
93	RL 447	0.54
94	RL 452	-3.88
95	RL 453	-0.24
96	RL 475	0.38
97	RL 478	-2.43
98	RL 479	-0.2
99	RL 491	-0.45
100	RL 497	0.07
101	RL 500	-0.73
102	RL 501	-0.53
103	RL 505	-2.38
104	RL 509	0.91
105	RL 511	-0.24
106	RL 518	0.32
107	RL 541	-1.77
108	RL 548	-3.9
109	RL 550	-0.72
110	RL 555	0.19
111	RL 558	-2.29
112	RL 561	-1.02
113	RL 562	-1.3
114	RL 587	-1.07
115	RL 588	0.77
116	RL 590	1.55
117	RL 595	0.65
118	RL 598	0.26
119	RL 612	0.11
120	RL 614	0.78
121	RL 639	0.74
122	RL 664	1.62
123	RL 668	-0.82
124	RL 670	-1.39
125	RL 672	2.79
126	RL 676	-0.82
127	RL 681	1.91
128	RL 688	0.11
129	RL 691	-0.23
130	RL 692	0.94
131	RL 700	-2.78
132	RL 702	-1.68
133	RL 703	1.45
134	RL 704	0.84
135	RL 706	0.65
136	RL 707	-0.15
137	RL 724	1.29
138	RL 735	1.29
139	RL 739	0.04
140	RL 767	-1.82
141	RL 768	-2.4
142	RL 784	-1.19
143	RL 796	0.05
144	RL 803	0.87
145	RL 808	1.09
146	RL 829	0.94
147	RL 835	0.53
148	RL 842	-1.82
149	RL 857	0.59
150	RL 889	-2.47
151	RL 890	-0.36
152	RL 896	-0.86
153	RL 934	0.01
154	RL 958	1.48
155	RL 963	-2.01
156	RL 965	0.23
157	RL 967	-3.61
158	RL 982	-0.61
159	RL 986	-0.27
160	RL 991	-1.21
161	RL 997	-0.63
162	RL 998	-1.88
163	RL 1009	-0.71
164	RL 1019	0.23
165	RL 1021	0.93
166	RL 1043	2.82
167	RL 1050	-0.76
168	RL 1051	0.8
169	RL 1062	-0.15
170	RL 1071	1.48
171	RL 1088	-0.06
172	RL 1090	-0.36
173	RL 1095	0.79
174	RL 1105	-2.15
175	RL 1110	-0.59
176	RL 1114	-0.89
177	RL 1116	-0.75
178	RL 1124	1.92
179	RL 1126	-0.82
180	RL 1149	-1.82
181	RL 1161	-3.24
182	RL 1163	-1.22
183	RL 1185	-1.86
184	RL 1189	0.44
185	RL 1199	0.9
186	RL 1206	-0.67
187	RL 1207	-0.17
188	RL 1223	1.06
189	RL 1226	-2.73
190	RL 1230	0.09
191	RL 1298	-1.19
192	RL 1337	2.14
193	RL 1338	-0.71
194	RL 1339	0.66
195	RL 1361	-0.9
196	RL 1368	0.72
197	RL 1369	0.21
198	RL 1393	2.3
199	RL 1432	2.63
200	RL 1444	-0.23
201	RL 1452	0.5
202	RL 1453	0.42
203	RL 1464	0.14
204	RL 1516	-2.68
205	RL 1535	0.33
206	RL 1542	-1.85
207	RL 1543	-2.93
208	RL 1558	-1.54
209	RL 1591	0.71
210	RL 1592	0.31
211	RL 1595	0.05
212	RL 1619	-0.14
213	RL 1629	-1.52
214	RL 1647	-0.26
215	RL 1650	3.49
216	RL 1656	0.36
217	RL 1665	-0.32
218	RL 1680	-0.84
219	RL 1714	0.21
220	RL 1719	0.15
221	RL 1718	-0.19
222	RL 1720	-0.16
223	RL 1781	0.54
224	RL 1782	0.48
225	RL 1791	-0.01
226	RL 1794	1.34
227	RL 1807	-0.63
228	RL 1831	-0.38
229	RL 1838	0.41
230	RL 1850	-1.98
231	RL 1980	-2.38
232	RL 2029	0.19
233	RL 2122	-0.86
234	RL 2174	-1.95
235	RL 2196	2.44
236	RL 2197	-0.25
237	RL 2203	1.42
238	RL 2214	0.38
239	RL 2215	0.82
240	RL 2218	0.69
241	RL 2221	0.01
242	RL 2241	0.71
243	RL2248	0.91
244	RL 2253	1.01
245	RL 2280	0.68
246	RL 2285	0.47
247	RL 2286	-0.29
248	RL 2288	1.31
249	RL 2294	3.17
250	RL 2298	1.15
251	RL 2299	-0.84
252	RL 2302	0.18
253	RL 2306	1.24
254	RL 2310	-0.69
255	RL 2312	0.32
256	RL 2319	1.04
257	RL 2325	-1.67
258	RL 2334	-0.9
259	RL 2337	0.04
260	RL 2338	1.16
261	RL 2339	-2
262	RL 2341	0.65
263	RL 2342	0.37
264	RL 2348	1.97
265	RL 2349	1.61
266	RL 2350	-1.84
267	RL 2363	-1.01
268	RL 2364	-1.17
269	RL 2366	-1.37
270	RL 2373	-0.85
271	RL 2401	-1.06
272	RL 2402	-0.83
273	RL 2422	0.83
274	RL 2424	-0.62
275	RL 2425	-0.04
276	RL 2439	0.78
277	RL 2453	-0.35
278	RL 2474	-0.64
279	RL 2478	-2.47
280	RL 2491	-0.35
281	RL 2494	-0.69
282	RL 2631	-0.26
283	RL 2646	-0.99
284	RL 2683	-0.24
285	RL 2777	-0.37
286	RL 2834	-2.09
287	RL 2847	0.21
288	RL 2851	0.61
289	RL 3020	-3.95
290	RL 3038	1.18
291	RL 3041	-0.76
292	RL 3052	-1.99
293	RL 3163	0.17
294	RL 3421	-0.52
295	RL 3439	0.6
296	RL 3846	-0.01
297	RL 3849	-0.06
298	RL 3852	0.56
299	RL 3853	-1.16
300	RL 3857	0.05
301	RL 3865	0.24
302	RL 3871	0.72
303	RL 3872	0.66
304	RL 3873	-1.9
305	RL 3877	-0.66
306	RL 3879	-0.37
307	RL 3880	0.22
308	RL 3883	0.13
309	RL 3887	0.99
310	RL 3890	-1.89
311	RL 3898	-1.72
312	RL 3899	-1.13
313	RL 3900	-0.24
314	RL 3901	-2.43
315	RL 3909	-2.07
316	RL 3911	-3.02
317	RL 3914	-2.21
318	RL 3917	-1.89
319	RL 3918	-3.74
320	RL 3919	-1.51
321	RL 3969	-1.33
322	RL 3978	-1.01
323	RL 3982	-1.74
324	RL 3983	-1.41
325	RL 3991	-2.24
326	RL 3994	-0.95
327	RL 3996	-2.97
328	RL 4009	-0.87
329	RL 4018	-1.45
330	RL 4060	-1.69
331	RL 4065	0.01
332	RL 4066	-0.6
333	RL 4071	0.02
334	RL 4076	0.17
335	RL 4078	1.83
336	RL 4087	0.87
337	RL 4088	0.44
338	RL 4089	1.59
339	RL 4090	0.41
340	RL 4093	-0.06
341	RL 4102	-0.61
342	RL 4103	-0.33
343	RL 4104	0.29
344	RL 4109	2.18
345	RL 4114	1.46
346	RL 4120	0.1
347	RL 4128	0.48
348	RL 4131	3.58
349	RL 4134	1.08
350	RL 4138	-1.24
351	RL 4143	0.69
352	RL 4149	1.01
353	RL 4156	-0.02
354	RL 4159	-0.51
355	RL 4164	0.76
356	RL 4165	1.43
357	RL 4167	3.86
358	RL 4176	0.61
359	RL 4180	-0.66
360	RL 4189	0.47
361	RL 4190	-0.96
362	RL 4193	-3.92
363	RL 4199	-0.68
364	RL 4200	-1.62
365	RL 4204	-0.71
366	RL 4210	-1.09
367	RL 4213	-2.73
368	RL 4214	-1.1
369	RL 4218	-0.31
370	RL 4219	0.08
371	RL 4239	1.75
372	RL 4240	0.26
373	RL 4251	-0.31
374	RL 4253	0.13
375	RL 4254	1.17
376	RL 4255	-0.75
377	RL 4259	1.39
378	RL 4269	-0.01
379	RL 4278	-0.09
380	RL 4279	0.27
381	RL 4281	0.32
382	RL 4301	0.43
383	RL 4303	-0.11
384	RL 4317	-0.08
385	RL 4322	0.16
386	RL 4353	-0.97
387	RL 4354	-0.9
388	RL 4366	0.97
389	RL 4382	1.06
390	RL 4415	0.63
391	RL 4431	0.67
392	RL 4438	1.1
393	RL 4452	2.52
394	RL 4491	-0.22
395	RL 4513	0.35
396	RL 4519	0.25
397	RL 4554	-0.55
398	RL 4557	0.66
399	RL 4568	0.78
400	RL 4595	1.42
401	RL 4609	-0.46
402	RL 4622	-2.93
403	RL 4653	-0.39
404	RL 4666	-1.47
405	RL 4725	0.72
406	RL 4824	0.56
407	RL 4937	0.24
408	RL 4945	-0.7
409	RL 4947	-0.6
410	RL 4963	-0.61
411	RL 4966	0.6
412	RL 4999	-0.23
413	RL 5052	-1.78
414	RL 5082	-0.75
415	RL 5109	0.13
416	RL 5120	1.36
417	RL 5191	1.12
418	RL 5279	0.37
419	RL 5287	-0.8
420	RL 5404	0.04
421	RL 5406	0.09
422	RL 5446	-0.25
423	RL 5475	0.65
424	RL 5518	0.23
425	RL 5521	-1.84
426	RL 5522	0.67
427	RL 5529	-0.92
428	RL 5530	0.94
429	RL 5531	1.45
430	RL 5553	2.13
431	RL 5591	-1.45
432	RL 5703	2.96
433	RL 5731	1.26
434	RL 5779	1.62
435	RL 5807	0.12
436	RL 5834	-0.99
437	RL 5888	0.09
438	RL 5897	1.06
439	RL 5917	0.63
440	RL 5945	1.05
441	RL 6142	0.14
442	RL 6161	1.74
443	RL 6298	2.89
444	RL 6337	2.74
445	RL 6351	0.23
446	RL 6361	3.84
447	RL 6366	0.25
448	RL 6368	3.14
449	RL 6373	1.43
450	RL 6379	2.24
451	RL 6380	1.61
452	RL 6389	1.03
453	RL 6390	1.13
454	RL 6432	-2.5
455	RL 6447	-0.27
456	RL 6647	0
457	RL 6828	0.37
458	RL 7012	-0.8
459	RL 7044	0.6
460	RL 7164	-1.13
461	RL 7209	-1.15
462	RL 7290	1.26
463	RL 7325	-0.28
464	RL 7465	0.83
465	RL 7888	-1.04
466	RL 8601	0.79
467	RL 8669	-1
468	RL 8675	0.62
469	RL 8687	-0.55
470	RL 8740	0.34
471	RL 8753	1.25
472	RL 8760	0.74
473	RL 8811	1.15
474	RL 9959	-0.27
475	RL 10009	0.3
476	RL 10010	-0.51
477	RL 10015	-0.05
478	RL 10016	-1.25
479	RL 10022	-0.54
480	RL 10027	2.55
481	RL 10030	-0.13
482	RL 10039	0.98
483	RL 10048	1.14
484	RL 10064	2.49
485	RL 10067	1.34
486	RL 10075	1.37
487	RL 10077	-1.48
488	RL 10094	-0.38
489	RL 10099	1.57
490	RL 10106	-1.04
491	RL 10111	0.75
492	RL 10117	0.71
493	RL 10157	0.74
494	RL 10159	2.65
495	RL 10160	-1.72
496	RL 10161	0.63
497	RL 10168	-0.76
498	RL 10477	0.31
499	RL 10492	0.47
500	RL 10515	-1.87
501	Anna (R) 4	-0.01
502	Apo	3.34
503	CO 53	3.35
504	IR 64	-5.29
505	Jaya	0.07
506	Norungan	3.12
507	Pusa 44	0.37
