# Supplementary material for: Unraveling the genetic potential of Indian rice germplasm for reproductive stage drought tolerance
Source: Front Plant Sci. 2025 Jul 18;16:1454299. doi: 10.3389/fpls.2025.1454299 (PMC12313633; doi:10.3389/fpls.2025.1454299)
Supplement: Supplementary Table 1 — The list of the rice germplasm accessions used in the study. [file SupplementaryFile1.zip › Supplementary Table 2.XLSX]

## Sheet: Table S2
S.No	Genotypes	Environment	DFF	PH	TP	NPT	PE	PL	PW	HSW	SF	GY	RWC	CCM	LR	LTD
1	RL 2	Control	64	71.38	7.249	7.487	7	19	3.533	2.33	90.637	1.236	95.024	15.892
2	RL 9	Control	76	120.047	21.583	21.821	9	21	3.467	2.053	69.935	2.941	82.007	14.833
3	RL 13	Control	96	157.38	11.249	11.487	7	28.667	5.124	2.213	89.153	3.049	93	13.783
4	RL 15	Control	80	138.714	20.249	20.487	9	24.333	5.021	2.246	91.828	5.031	94.215	18.358
5	RL 24	Control	96	79.047	19.916	20.154	7	19	3.946	2.159	81.637	7.019	91.22	19.756
6	RL 25	Control	104	60.38	11.249	11.487	7	19.69	4.21	1.831	88.633	3.374	91.138	17.463
7	RL 26	Control	93	96.047	15.916	16.154	7	21	4.463	1.961	93.039	4.717	91.138	24.483
8	RL 27	Control	75	130.607	21.916	22.154	9	24	5.667	2.432	89.638	4.521	94.218	19.55
9	RL 30	Control	77	116.714	12.249	12.487	9	27	5.547	1.824	92.879	3.006	89.171	12.033
10	RL 35	Control	100	82.38	20.916	21.154	7	18.15	4.7	1.694	88.738	3.426	92.04	14.769
11	RL 38	Control	96	105.047	26.583	26.821	7	25.333	4.234	2.235	89.859	5.536	85.29	15.042
12	RL 40	Control	85	126.38	5.916	6.154	5	26	4.333	2.528	74.853	2.943	91.434	16.6
13	RL 44	Control	94	107.38	20.249	20.487	7	26.333	4.812	2.498	91.185	5.869	89.609	19.4
14	RL 48	Control	85	106.714	4.249	3.487	9	22.667	4.873	2.379	91.889	2.959	88.299	13.033
15	RL 64	Control	69	125.38	25.249	25.487	9	22.667	3.849	2.501	92.859	4.076	85.943	13.9
16	RL 72	Control	83	120.714	24.249	24.487	9	23.24	3.867	2.61	93.152	4.504	90.239	13.058
17	RL 74	Control	85	127.38	19.249	19.487	9	22.333	5.533	2.198	91.802	4.382	79.507	14.683
18	RL 75	Control	97	129.714	10.583	10.821	7	23	4.34	2.48	74.012	2.189	84.515	10.383
19	RL 76	Control	65	88.714	9.416	9.704	5	21.64	3.033	2.47	85.805	2.61	97.199	12.7
20	RL 79	Control	85	119.714	19.249	19.487	5	25.333	4.867	2.276	88.003	4.623	89.732	13.367
21	RL 94	Control	75	118.247	25.916	26.154	1	24	4.667	2.76	95.863	7.005	88.014	16.067
22	RL 95	Control	95	114.38	16.249	16.487	9	23	6.247	2.51	94.172	7.374	84.741	15.033
23	RL 97	Control	74	133.047	20.249	20.487	9	30.333	4.067	2.287	87.09	4.48	84.548	10.217
24	RL 100	Control	95	111.714	13.249	13.487	9	22.333	6.249	2.481	88.865	6.282	89.359	23.517
25	RL 102	Control	88	137.38	19.916	20.154	9	25.667	4.633	2.161	88.039	5.895	89.322	14.667
26	RL 106	Control	85	133.38	23.916	24.154	9	24	3.633	1.983	92.138	3.093	94.04	18.033
27	RL 109	Control	77	118.38	9.249	7.821	9	22.667	3.9	2.014	94.072	4.585	89.732	18.267
28	RL 110	Control	80	120.737	16.583	16.821	9	24	6.167	2.436	92.066	5.846	88.531	14.1
29	RL 111	Control	82	122.714	11.583	11.821	9	26.667	6.333	2.267	96.263	3.65	80.792	16.733
30	RL 120	Control	80	136.38	24.916	25.154	9	26.984	5.4	2.164	92.089	5.045	84.387	12.7
31	RL 121	Control	80	139.397	9.249	9.487	7	25.333	5.467	2.413	88.532	5.491	88.483	21.95
32	RL 127	Control	85	119.047	16.249	16.487	5	22	4.12	1.834	83.782	3.92	64.695	15.476
33	RL 129	Control	67	131.38	15.916	16.154	9	27.667	4.567	2.788	92.759	6.314	80.595	12.683
34	RL 134	Control	74	136.047	9.583	8.821	9	25.21	4.4	2.436	88.066	2.668	91.896	12.975
35	RL 135	Control	78	111.38	14.583	14.821	9	24.68	5.033	2.375	93.532	3.924	89.776	9.833
36	RL 141	Control	79	112.714	7.916	8.154	5	20.667	4.915	1.643	88.743	2.06	83.392	15.25
37	RL 146	Control	88	131.714	10.249	10.487	7	23.333	4.733	2.965	80.323	2.519	93.724	13.017
38	RL 147	Control	81	140.38	17.249	17.487	9	26	6.8	2.245	79.373	5.756	88.192	15.5
39	RL 155	Control	76	141.714	11.583	11.821	9	26.333	5.367	2.486	82.602	7.002	74.537	17.4
40	RL 158	Control	74	128.714	12.583	12.821	5	22.58	4.57	2.408	74.761	3.125	91.067	17.432
41	RL 161	Control	75	126.714	17.583	17.821	9	25.333	4.567	2.068	85.023	3.939	85.913	11.25
42	RL 162	Control	85	116.714	18.916	19.154	9	22.333	5.243	2.395	88.595	4.517	92.443	17.667
43	RL 164	Control	84	97.714	12.916	13.154	9	19.333	5.467	2.241	92.086	2.756	83.146	16.383
44	RL 168	Control	80	116.367	13.916	14.154	9	21	4.945	2.604	95.535	4.861	87.429	12.583
45	RL 174	Control	102	147.047	14.249	14.487	7	26.667	4.333	1.869	86.303	3.368	83.639	13.798
46	RL 181	Control	85	118.714	28.249	27.821	9	25	3.467	2.263	90.761	6.373	65.193	12.667
47	RL 182	Control	68	111.377	14.249	14.487	9	22	3.15	1.737	82.873	4.106	89.092	20.05
48	RL 185	Control	88	98.714	14.583	14.821	9	24	4.207	1.923	94.006	4.8	67.566	24.95
49	RL 189	Control	84	148.38	15.916	16.154	9	26.333	6.8	2.637	92.87	4.391	92.393	15.917
50	RL 190	Control	95	105.047	11.583	11.821	7	25.02	5.433	2.686	90.646	4.534	82.129	19.667
51	RL 195	Control	96	91.714	14.916	15.154	5	22.333	4.057	2.824	87.353	4.344	75.823	19.35
52	RL 197	Control	80	114.714	14.249	14.487	9	22.667	5.267	1.904	95.865	4.786	90.71	11.158
53	RL 199	Control	78	129.38	27.249	27.487	9	22	6.333	2.541	93.363	6.592	86.976	19.425
54	RL 203	Control	77	105.714	13.249	13.487	9	21.333	3.867	2.212	95.606	4.228	85.82	8.65
55	RL 204	Control	80	99.047	13.916	14.154	9	20.333	4.133	2.567	91.566	3.509	93.002	25.733
56	RL 207	Control	78	100.407	12.416	12.654	7	24.667	6.75	2.32	92.804	2.007	93.472	12.133
57	RL 213	Control	73	112.714	19.583	19.821	9	26.333	5.932	2.791	91.638	2.668	62.959	16.133
58	RL 217	Control	77	106.547	17.416	17.654	7	20	5.6	2.241	85.089	1.873	84.083	12.333
59	RL 226	Control	70	131.547	18.916	19.154	9	24.333	5.453	2.587	94.868	4.673	77.65	14.018
60	RL 228	Control	83	115.38	19.583	19.821	9	23.333	5.083	2.045	90.759	4.622	90.785	13.533
61	RL 229	Control	75	124.714	13.916	14.154	9	24.333	3.947	2.674	94.871	4.108	84.21	15.75
62	RL 237	Control	85	146.007	19.249	19.487	9	25.333	6.533	2.712	97.233	6.467	83.482	19.767
63	RL 241	Control	67	153.714	20.916	21.154	9	23	6.6	2.354	84.086	6.167	89.787	16.333
64	RL 243	Control	82	150.714	8.916	9.154	9	27.333	4.67	2.213	84.634	5.589	91.298	11.3
65	RL 251	Control	93	122.714	16.583	16.821	5	23.333	3.933	1.695	64.877	4.206	90.797	12.79
66	RL 256	Control	101	109.714	12.583	12.821	9	22.333	5.033	1.968	85.062	4.149	76.524	20.775
67	RL 263	Control	74	123.047	32.249	32.487	9	24	3.61	2.345	93.033	4.877	79.443	14.519
68	RL 274	Control	82	92.047	25.916	26.154	9	22	3.96	2.506	93.704	6.132	91.022	21.133
69	RL 281	Control	120	123.047	17.249	17.487	9	24.667	3.24	2.075	74.079	3.79	77.658	14.792
70	RL 282	Control	104	107.047	11.249	11.487	5	23.333	5.333	2.136	94.639	2.478	87.203	15.79
71	RL 283	Control	79	130.047	24.249	24.487	9	25	4.12	2.441	96.548	6.339	91.007	15.917
72	RL 284	Control	77	110.047	19.583	19.821	9	22.667	3.84	3.106	96.633	3.284	89.408	11.233
73	RL 292	Control	68	122.714	23.416	23.654	7	25.333	3.387	2.316	97.739	4.072	85.538	7.883
74	RL 295	Control	80	104.38	8.246	8.484	9	23.667	4.76	2.214	92.077	2.268	72.664	13.783
75	RL 319	Control	77	135.38	22.249	22.487	9	24.333	4.943	2.412	97.253	6.711	84.333	11.467
76	RL 323	Control	96	102.38	12.916	13.154	7	20.333	5.245	2.712	85.786	2.429	91.533	16.798
77	RL 345	Control	93	144.714	14.916	15.154	9	23.667	5.017	2.301	95.079	6.771	81.114	16.333
78	RL 348	Control	85	131.38	19.916	20.154	9	21	4.689	2.513	97.639	6.126	88.382	16.258
79	RL 349	Control	77	129.38	28.916	29.154	9	26.333	3.842	2.756	94.023	6.812	80.825	15.233
80	RL 352	Control	84	134.807	14.38	14.618	9	27.89	5.274	3.28	94.771	6.731	84.013	15.798
81	RL 353	Control	81	139.547	14.416	14.654	9	25.5	5.241	2.214	97.286	5.468	82.253	15.117
82	RL 364	Control	85	94.714	15.916	16.154	9	23	4.512	2.036	88.666	4.27	81.782	22.1
83	RL 382	Control	91	129.38	29.916	28.154	7	23	3.754	2.454	89.853	3.356	80.359	13.058
84	RL 407	Control	85	120.047	19.416	19.654	9	22.5	4.01	2.165	90.653	4.523	86.609	16.967
85	RL 410	Control	75	126.714	25.916	26.154	5	23.667	4.284	2.44	96.977	6.89	83.865	12.202
86	RL 412	Control	81	122.047	15.916	16.154	9	22.667	4.59	2.486	98.079	4.778	63.17	17.752
87	RL 414	Control	70	123.714	21.916	22.154	9	21.5	3.861	2.468	93.963	4.771	76.957	17.467
88	RL 425	Control	83	127.714	16.583	16.821	9	23	3.967	2.736	96.819	3.156	84.168	14.617
89	RL 434	Control	78	127.38	16.249	16.487	9	23.333	3.62	2.284	96.673	5.697	77.681	18.767
90	RL 440	Control	77	127.38	23.583	23.821	9	21.03	4.931	2.187	88.99	6.348	87.949	16.9
91	RL 441	Control	80	114.38	23.916	24.154	9	21.36	3.843	2.258	90.066	6.522	87.283	19.133
92	RL 445	Control	80	102.714	19.916	20.154	5	22.333	4.308	1.956	80.049	5.075	94.765	14.79
93	RL 447	Control	81	130.047	21.916	22.154	9	23.56	4.06	2.006	85.077	7.159	96.062	18.867
94	RL 452	Control	86	138.38	12.249	12.487	9	24.333	3.767	2.137	56.374	3.732	87.896	16.117
95	RL 453	Control	82	134.38	12.583	12.821	9	24.667	4.21	2.512	91.981	5.893	92.626	18.335
96	RL 475	Control	80	122.714	16.249	16.487	5	21	3.86	2.065	95.646	3.89	96.658	12.933
97	RL 478	Control	74	110.38	11.583	11.821	9	23.667	3.63	2.241	93.751	1.335	87.673	17.267
98	RL 479	Control	82	142.547	20.416	20.654	9	23.56	4.38	1.921	91.874	5.737	83.3	18.233
99	RL 491	Control	84	130.38	13.916	14.154	9	24.333	4.65	2.849	94.253	4.037	88.31	20.3
100	RL 497	Control	77	100.047	29.916	29.154	9	22	3.94	2.869	95.668	5.576	89.328	15.45
101	RL 500	Control	100	149.714	10.916	11.154	9	25.333	3.93	2.486	78.972	4.429	90.948	13.067
102	RL 501	Control	86	137.38	14.249	14.487	9	24.667	4.067	2.529	88.759	5.156	85.248	13.15
103	RL 505	Control	73	127.047	12.583	12.821	9	26.333	3.86	2.586	83.909	4.112	83.156	14.85
104	RL 509	Control	102	126.047	16.249	16.487	5	26	4.31	1.865	87.9	6.491	92.99	13.769
105	RL 511	Control	80	112.714	12.583	12.821	9	22.333	3.95	2.48	98.063	5.984	97.064	15.65
106	RL 518	Control	77	131.047	12.583	12.821	9	20.667	3.812	2.721	94.232	6.715	85.633	10.767
107	RL 541	Control	76	107.714	13.583	13.821	9	21.3	3.36	2.435	89.935	3.291	80.284	11.1
108	RL 548	Control	89	97.047	14.916	15.154	9	19.333	3.24	2.621	61.071	2.608	85.569	15.65
109	RL 550	Control	89	118.047	9.583	9.821	5	22	3.84	2.305	85.799	3.799	92.63	13.8
110	RL 555	Control	78	125.38	16.916	17.154	9	23.667	3.47	2.248	90.277	4.298	84.715	13.117
111	RL 558	Control	76	115.247	7.416	7.654	9	22	2.89	1.986	84.454	1.549	83.995	20.8
112	RL 561	Control	70	129.38	14.583	14.821	1	22.667	2.97	2.258	94.392	2.999	90.095	11.333
113	RL 562	Control	78	157.047	10.249	10.487	9	30	3.54	2.653	93.844	2.921	75.047	19.767
114	RL 587	Control	78	145.714	7.916	8.154	5	24	3.987	2.346	83.923	2.733	82.562	14.983
115	RL 588	Control	79	125.714	12.249	12.487	9	20	3.76	2.156	89.476	3.73	85.971	11.2
116	RL 590	Control	81	104.047	11.249	11.487	5	21.5	3.674	2.543	97.657	4.071	90.412	14.592
117	RL 595	Control	78	140.807	16.856	17.094	3	26.794	3.2	1.869	92.941	3.455	91.311	9.575
118	RL 598	Control	96	138.047	19.583	19.821	9	27.333	4.27	1.967	87.001	5.545	89.562	10.9
119	RL 612	Control	84	123.38	19.916	20.154	7	23.333	4.19	2.258	92.612	3.529	86.639	17.2
120	RL 614	Control	86	118.714	19.916	20.154	3	23.333	4.467	2.068	85.518	4.832	93.729	20.45
121	RL 639	Control	84	120.88	12.249	12.487	9	25	4.667	2.624	90.446	4.538	91.338	17.2
122	RL 664	Control	76	115.047	15.916	16.154	7	21.333	4.13	3.154	94.089	5.271	65.693	12.267
123	RL 668	Control	80	114.807	12.38	12.618	9	22.497	3.46	2.348	95.205	4.132	83.685	17.533
124	RL 670	Control	86	128.547	11.916	12.154	9	22	3.98	2.184	90.629	3.811	96.455	12.883
125	RL 672	Control	110	152.047	17.916	18.154	9	28.667	4.93	2.236	93.776	6.529	87.585	13.79
126	RL 676	Control	97	162.714	18.916	19.154	9	28.667	3.94	1.869	89.353	5.436	90.124	13.542
127	RL 681	Control	83	114.714	18.583	18.821	7	23.333	3.37	2.542	90.185	4.781	84.137	15.567
128	RL 688	Control	80	110.38	27.583	27.821	3	20	3.401	2.035	84.391	6.514	87.102	21.633
129	RL 691	Control	90	138.047	18.383	18.621	9	23.75	3.34	1.968	90.91	6.736	93.515	16.79
130	RL 692	Control	84	132.047	28.583	28.821	9	24.333	3.574	2.251	97.82	7.248	89.562	20.617
131	RL 700	Control	79	130.38	15.583	15.821	9	25	3.31	2.219	69.859	5.313	91.842	26.125
132	RL 702	Control	91	129.047	22.583	22.821	5	25.667	3.42	2.365	79.234	4.374	93.067	19.617
133	RL 703	Control	97	124.714	32.583	32.821	3	24.333	3.67	1.867	84.233	6.884	86.65	16.794
134	RL 704	Control	78	148.507	18.68	18.918	3	26.497	3.69	3.25	93.577	4.586	87.869	15.167
135	RL 706	Control	82	147.807	17.376	17.614	9	27.918	4.4	2.346	91.155	4.489	89.401	15.461
136	RL 707	Control	84	127.047	21.249	21.487	9	28.333	5.68	2.743	95.263	4.256	95.266	18.25
137	RL 724	Control	80	123.714	24.916	25.154	9	24	4.21	2.465	91.404	6.903	90.665	19.467
138	RL 735	Control	87	142.714	18.916	19.154	9	25	3.667	1.883	93.509	5.337	88.16	15.917
139	RL 739	Control	100	137.38	32.249	32.487	7	26.333	4.512	2.259	81.79	6.135	95.918	14.5
140	RL 767	Control	79	125.714	13.686	13.924	3	26	4.67	2.107	73.803	6.515	85.385	18.35
141	RL 768	Control	77	107.38	24.249	24.487	3	20.667	3.25	2.236	86.198	6.387	91.729	26.95
142	RL 784	Control	104	169.714	19.583	19.821	1	25.667	4.67	2.107	75.08	5.315	87.101	15.794
143	RL 796	Control	94	133.714	25.249	25.487	7	30	3.94	1.491	75.189	6.807	91.9	18.867
144	RL 803	Control	100	124.047	14.916	15.154	9	24	3.78	1.447	82.306	3.178	93.896	17.767
145	RL 808	Control	88	130.047	25.916	26.154	3	28.333	4.21	2.853	90.191	6.809	86.718	25.533
146	RL 829	Control	97	115.714	22.249	22.487	5	23.667	3.89	1.724	87.108	6.804	87.186	16.467
147	RL 835	Control	93	122.047	22.416	22.654	7	21.5	4.34	2.303	84.909	6.868	85.943	20.183
148	RL 842	Control	113	95.714	19.249	19.487	1	18.667	3.83	2.474	67.174	4.105	91.395	23.79
149	RL 857	Control	110	125.047	13.916	14.154	7	21.667	5.3	1.754	82.995	6.669	94.739	17.46
150	RL 889	Control	72	123.047	26.916	27.154	9	26	4.04	2.258	86.421	3.175	87.345	16.517
151	RL 890	Control	92	132.047	14.583	14.821	9	21.667	4.25	2.712	77.039	3.746	91.497	15.183
152	RL 896	Control	83	144.38	9.249	9.487	9	25.667	4.733	2.469	92.656	4.445	91.24	12.433
153	RL 934	Control	79	130.047	15.416	15.654	9	21.33	4.28	2.146	89.027	4.592	88.05	15.017
154	RL 958	Control	80	137.547	15.416	15.654	9	24.36	4.83	2.81	97.827	6.541	90.128	19.7
155	RL 963	Control	85	141.714	16.583	16.821	7	25.333	4.41	2.235	76.438	3.996	84.039	16.79
156	RL 965	Control	76	140.714	17.916	18.154	9	22.667	3.48	2.206	90.33	5.713	85.569	17.65
157	RL 967	Control	106	135.714	9.916	10.154	7	23.667	3.84	1.521	57.718	3.414	90.166	15.76
158	RL 982	Control	87	136.047	10.916	11.154	9	23.333	3.54	1.987	92.921	2.291	91.953	20.733
159	RL 986	Control	78	134.38	16.583	16.821	7	21.333	5.42	1.896	87.425	6.768	89.802	20.79
160	RL 991	Control	93	145.047	18.583	18.821	1	23.667	3.58	2.063	78.182	2.947	91.641	15.76
161	RL 997	Control	97	163.047	12.583	12.821	9	26.333	4.69	2.487	85.043	4.056	87.729	16.367
162	RL 998	Control	97	156.38	12.916	13.154	9	23.333	4.12	2.451	84.041	4.034	95.658	14.333
163	RL 1009	Control	108	74.047	7.583	7.821	7	18.333	3.84	1.784	81.156	3.193	92.752	13.796
164	RL 1019	Control	83	158.977	17.249	17.487	9	25.667	4.06	2.415	85.853	4.465	84.461	19.9
165	RL 1021	Control	88	142.714	12.583	12.821	9	27.333	4.65	2.041	89.64	3.934	82.96	12.633
166	RL 1043	Control	76	142.714	17.583	17.821	9	26.333	5.41	2.669	97.333	7.417	82.047	16.383
167	RL 1050	Control	75	134.047	17.916	18.154	7	25.333	3.74	2.804	91.96	4.522	81.908	16.633
168	RL 1051	Control	89	130.38	16.249	16.487	7	23	4.21	2.254	94.052	6.748	86.2	15.085
169	RL 1062	Control	97	115.047	9.916	10.154	7	23	5.64	2.351	85.104	4.479	89.906	17.283
170	RL 1071	Control	78	137.047	16.916	17.154	9	21.65	4.89	2.364	95.233	5.655	90.565	16.142
171	RL 1088	Control	80	136.38	13.249	13.487	9	22.667	5.64	1.791	92.105	6.877	94.824	15.583
172	RL 1090	Control	87	98.38	10.916	11.154	7	25.333	4.752	2.361	95.083	4.215	91.844	23.983
173	RL 1095	Control	85	127.714	19.249	19.487	9	23.333	4.13	2.415	92.062	6.829	88.896	16
174	RL 1105	Control	106	83.047	17.583	17.821	5	21	4.05	1.845	65.933	3.985	85.755	15.76
175	RL 1110	Control	108	86.38	18.249	18.487	3	19	4.1	1.954	75.352	5.105	95.607	14.76
176	RL 1114	Control	100	153.714	23.249	23.487	7	31	3.96	2.103	70.602	4.014	89.688	14.65
177	RL 1116	Control	93	78.047	9.916	10.154	5	22.667	3.78	2.373	87.346	3.605	83.262	19.5
178	RL 1124	Control	75	140.047	11.376	11.621	9	29.5	5.84	2.786	96.113	6.955	93.642	17.083
179	RL 1126	Control	88	149.047	21.583	21.821	9	26	4.31	2.254	91.002	6.612	86.383	12.117
180	RL 1149	Control	87	160.714	18.583	18.821	9	26.667	3.296	2.153	79.115	2.883	93.478	18.15
181	RL 1161	Control	92	118.38	13.916	14.154	9	23	3.94	2.912	65.663	4.491	93.752	18.367
182	RL 1163	Control	86	134.38	15.916	16.154	9	25.067	4.35	2.365	81.759	6.571	92.881	17.067
183	RL 1185	Control	77	136.257	14.249	14.487	9	22.333	5.74	2.249	75.361	4.857	94.515	21.617
184	RL 1189	Control	97	115.047	18.583	18.821	7	23	4.58	2.358	91.116	4.464	89.591	20.05
185	RL 1199	Control	83	125.897	24.249	24.487	9	26.667	4.02	2.398	85.924	5.503	87.608	18.267
186	RL 1206	Control	90	97.38	8.249	8.487	9	24.667	3.64	1.965	94.312	1.965	82.936	22.7
187	RL 1207	Control	80	138.38	22.249	22.487	9	25.333	5.89	2.368	87.651	5.947	84.142	15.8
188	RL 1223	Control	86	137.047	16.583	16.821	9	24.333	6.1	2.225	88.761	6.908	89.249	15.383
189	RL 1226	Control	97	93.714	17.249	17.487	7	24.667	3.41	2.468	74.58	3.542	95.421	16.133
190	RL 1230	Control	76	137.047	24.916	25.154	9	21.667	4.17	2.718	86.19	6.947	93.491	20.333
191	RL 1298	Control	84	113.38	18.916	19.154	9	26	5.24	2.14	78.044	4.708	90.473	22.55
192	RL 1337	Control	106	97.077	16.916	17.154	5	21	4.21	2.547	94.982	4.229	87.181	14.95
193	RL 1338	Control	107	148.714	22.249	22.487	9	23.333	5.38	2.166	83.57	3.678	89.46	10.65
194	RL 1339	Control	83	148.38	21.583	21.821	9	27.333	5.68	2.975	86.326	7.202	86.967	21
195	RL 1361	Control	83	91.714	20.249	20.487	5	21	4.23	2.135	84.297	3.564	94.37	23.267
196	RL 1368	Control	101	100.047	14.916	15.154	9	20.333	4.35	1.924	97.633	3.853	91.673	20.45
197	RL 1369	Control	87	135.047	17.916	18.154	9	20	4.18	2.568	89.1	4.6	92.001	18.433
198	RL 1393	Control	89	119.714	15.583	15.821	5	23	5.691	2.563	93.92	6.644	90.956	15.15
199	RL 1432	Control	87	122.714	16.583	16.487	9	22.167	4.57	2.537	93.213	5.56	84.777	15.967
200	RL 1444	Control	86	150.714	9.916	10.154	9	28.5	3.673	2.539	91.165	3.58	84.356	18.05
201	RL 1452	Control	85	121.714	18.583	18.821	9	24.68	5.12	2.384	89.044	5.673	91.727	20.3
202	RL 1453	Control	101	180.047	14.916	15.154	9	22.84	4.12	1.784	77.668	4.448	91.754	16.817
203	RL 1464	Control	108	93.38	16.916	17.154	3	23.642	3.467	1.896	75.86	3.023	95.09	16.983
204	RL 1516	Control	87	91.047	13.583	13.821	7	21.667	3.45	2.047	67.751	2.653	87.472	14.542
205	RL 1535	Control	87	160.38	15.249	15.487	9	25.9	4.57	2.367	88.868	4.738	83.959	15.283
206	RL 1542	Control	78	130.714	22.916	23.154	9	26.333	3.9	2.584	71.185	6.946	89.786	17.5
207	RL 1543	Control	107	97.38	9.583	9.821	5	20	3.1	1.774	62.87	2.42	89.266	13.76
208	RL 1558	Control	85	125.047	17.583	17.821	3	23.667	5.49	2.065	83.559	6.081	93.949	18.1
209	RL 1591	Control	85	136.714	26.583	26.821	9	24	4.41	2.684	91.156	6.553	90.528	19.7
210	RL 1592	Control	85	132.714	23.249	23.487	9	24.333	4.28	2.62	87.756	6.915	94.322	15.85
211	RL 1595	Control	76	123.38	14.249	14.487	9	20	4.34	2.251	92.863	3.796	86.989	13.9
212	RL 1619	Control	85	147.38	10.583	10.821	9	22.667	4.51	2.106	90.439	3.181	91.438	16.083
213	RL 1629	Control	87	138.38	19.916	20.154	9	21.333	4.85	1.921	80.333	5.299	91.642	14.767
214	RL 1647	Control	100	98.38	9.583	9.821	9	22.333	4.01	1.965	90.766	3.643	87.001	19.917
215	RL 1650	Control	98	174.38	16.583	16.821	9	29.7	5.52	2.584	95.181	6.047	90.702	21
216	RL 1656	Control	93	145.714	12.249	12.487	9	25.667	5.1	1.712	87.529	4.341	91.632	15.55
217	RL 1665	Control	97	104.047	14.583	14.821	3	23	4.95	2.968	80.306	5.389	88.181	19.5
218	RL 1680	Control	99	110.714	11.249	11.487	5	25.167	3.95	1.935	86.813	2.662	92.787	18.1
219	RL 1714	Control	79	131.38	9.916	10.154	9	21	4.25	2.103	91.768	5.21	86.013	14.15
220	RL 1719	Control	87	144.714	17.916	18.154	9	23.733	5.34	2.265	90.153	3.808	83.435	18.133
221	RL 1718	Control	82	154.714	12.583	12.821	9	23	3.94	2.428	92.739	5.028	91.846	14.633
222	RL 1720	Control	85	145.714	12.249	12.487	9	23.167	4.31	2.245	82.326	5.767	93.155	13.85
223	RL 1781	Control	90	141.38	11.249	11.487	9	23.333	4.05	1.789	80.123	3.66	96.2	17.017
224	RL 1782	Control	100	139.38	12.583	12.821	9	22	3.94	1.784	89.839	3.693	88.572	16.9
225	RL 1791	Control	100	170.38	10.249	10.487	9	27	3.833	2.105	78.733	4.379	83.362	11.733
226	RL 1794	Control	97	81.38	8.916	9.154	7	20.367	4.02	2.475	91.033	3.898	92.134	18.283
227	RL 1807	Control	105	130.047	10.916	11.154	9	23.7	3.258	2.312	70.204	4.575	76.692	15.367
228	RL 1831	Control	86	127.047	10.583	10.821	9	22.1	5.44	1.726	92.159	3.148	91.399	27.433
229	RL 1838	Control	80	135.047	24.583	24.821	9	23.4	4.13	2.304	95.023	3.98	93.102	16.85
230	RL 1850	Control	105	89.047	13.916	14.154	1	19.333	3.01	1.953	71.776	2.092	81.506	18.15
231	RL 1980	Control	85	121.714	14.583	14.821	9	25.467	3.341	1.869	84.766	2.838	92.089	22.267
232	RL 2029	Control	102	154.38	12.249	12.487	9	25.4	4	2.041	74.64	4.172	89.066	14.533
233	RL 2122	Control	99	87.38	11.249	11.487	9	20.167	4.035	2.314	81.535	4.366	81.103	18.883
234	RL 2174	Control	98	138.047	11.583	11.821	9	22.233	3.754	2.215	75.633	3.242	87.286	17.817
235	RL 2196	Control	90	130.047	14.916	15.154	9	21	3.841	2.21	90.235	4.76	85.297	16.117
236	RL 2197	Control	77	129.047	12.916	13.154	9	28.687	3.98	2.27	84.364	4.26	90.76	8.325
237	RL 2203	Control	83	122.697	14.916	15.154	9	26.34	4.04	2.243	93.671	4.588	94.378	13.533
238	RL 2214	Control	74	90.047	12.916	13.154	9	23	3.845	1.687	92.123	5.119	89.591	13.433
239	RL 2215	Control	83	139.047	16.916	17.154	9	28	4.168	2.631	85.083	6.679	85.886	11.933
240	RL 2218	Control	85	130.047	17.916	18.154	9	24.3	3.967	2.045	90.135	4.898	85.668	19.7
241	RL 2221	Control	76	121.547	13.916	14.154	9	26.143	4.87	2.631	92.066	3.851	84	25.833
242	RL 2241	Control	84	132.547	16.916	17.154	3	26.5	4.94	2.69	95.712	4.601	88.007	10.1
243	RL2248	Control	83	125.737	13.916	14.154	9	25.34	4.467	3.18	95.233	4.579	88.858	15.267
244	RL 2253	Control	85	93.714	17.583	17.821	7	19.333	5.24	2.368	93.066	3.58	91.71	24.6
245	RL 2280	Control	76	92.047	26.583	26.821	9	25.354	3.867	2.245	84.313	7.132	92.702	21.1
246	RL 2285	Control	78	84.714	16.249	16.487	9	22.667	3.733	2.3	93.063	4.817	94.984	8.3
247	RL 2286	Control	71	81.38	17.583	17.821	9	25.667	4.15	2.063	89.565	5.058	94.991	22.567
248	RL 2288	Control	99	89.047	12.249	12.487	7	21	4.62	2.541	87.733	3.589	95.364	17.55
249	RL 2294	Control	87	139.38	6.916	7.154	9	28.9	6.02	2.812	96.234	4.651	92.568	21.017
250	RL 2298	Control	85	88.047	16.916	17.154	5	21.8	3.841	2.314	93.72	5.083	80.998	13.867
251	RL 2299	Control	97	85.047	13.916	14.154	9	27.5	3.37	2.51	83.037	2.493	83.314	16.233
252	RL 2302	Control	98	88.38	14.583	14.821	3	22	4.03	1.914	86.123	3.387	86.001	15.133
253	RL 2306	Control	75	104.647	20.916	21.154	5	24.5	3.24	1.542	94.663	4.634	92.491	9.483
254	RL 2310	Control	99	96.714	15.249	15.487	3	22	4.03	1.57	75.531	6.326	89.372	15.2
255	RL 2312	Control	106	102.047	12.916	13.154	3	21.333	4.341	2.324	89.146	4.399	82.312	13.45
256	RL 2319	Control	75	125.714	12.249	12.487	9	27.667	5.24	3.01	93.771	4.544	89.943	14.775
257	RL 2325	Control	86	125.047	23.916	24.154	9	29	3.733	2.435	79.749	6.75	88.712	15.583
258	RL 2334	Control	78	119.38	14.916	15.154	9	23.667	4.333	2.258	95.09	3.485	92.861	14.083
259	RL 2337	Control	83	138.507	14.71	14.948	5	26.497	4.62	2.821	79.759	6.175	95.735	19.233
260	RL 2338	Control	108	102.714	20.583	20.821	5	26.067	4.133	2.136	87.016	6.536	94.694	15.55
261	RL 2339	Control	86	118.047	19.583	19.821	9	24.5	3.843	2.013	85.638	3.791	87.658	16.55
262	RL 2341	Control	83	124.38	17.249	17.487	9	25.1	3.984	2.237	89.738	4.007	91.658	8.7
263	RL 2342	Control	75	122.047	11.583	11.821	7	23.333	4.484	2.365	89.156	4.044	87.221	14.467
264	RL 2348	Control	91	128.38	13.249	13.487	9	24.767	3.843	2.158	94.539	4.195	96.932	12.883
265	RL 2349	Control	86	105.714	13.583	13.821	9	28.167	3.846	2.315	94.359	4.362	94.564	20.567
266	RL 2350	Control	88	106.047	12.583	12.821	9	25.69	3.91	2.31	83.66	3.862	95.625	12.79
267	RL 2363	Control	73	112.714	15.249	15.487	9	25.833	3.47	2.964	88.766	3.919	92.943	15.133
268	RL 2364	Control	78	112.714	12.583	12.821	9	25	2.86	2.78	84.733	3.214	94.956	16.683
269	RL 2366	Control	83	127.047	19.249	19.487	9	28	3.893	2.067	85.632	3.368	94.966	11.083
270	RL 2373	Control	86	102.697	14.916	15.154	7	26.667	4.01	2.354	81.334	3.62	90.52	25.567
271	RL 2401	Control	93	87.047	21.916	22.154	5	22.5	3.54	2.486	86.126	3.104	84.997	14.933
272	RL 2402	Control	81	120.047	21.249	21.487	9	21.667	3.23	1.734	85.732	2.702	78.905	6.675
273	RL 2422	Control	79	150.047	13.249	13.487	9	22	3.84	2.267	93.529	3.979	68.371	13.567
274	RL 2424	Control	83	125.047	20.416	20.654	9	24.83	3.656	2.368	88.663	3.313	81.426	11.133
275	RL 2425	Control	79	132.38	19.249	19.487	9	24.667	3.59	2.015	86.366	4.063	96.477	11.867
276	RL 2439	Control	99	142.547	13.916	14.154	9	22.426	3.43	2.226	91.529	2.348	90.257	11.483
277	RL 2453	Control	99	133.38	13.249	13.487	9	22	3.946	1.796	81.326	2.123	90.854	12.95
278	RL 2474	Control	83	132.714	8.916	8.821	9	21.5	4.11	2.568	92.868	2.416	84.439	14.917
279	RL 2478	Control	85	148.38	14.249	14.487	9	25	3.633	2.065	79.602	2.812	91.849	11.233
280	RL 2491	Control	87	131.38	14.916	15.154	9	25.333	3.833	2.136	87.737	3.29	96.51	18.3
281	RL 2494	Control	77	134.047	13.249	13.487	9	24.167	3.53	2.486	90.235	3.389	94.253	14.65
282	RL 2631	Control	81	134.38	11.916	12.154	9	23.933	4.32	2.485	91.776	3.996	77.648	14.617
283	RL 2646	Control	73	114.047	9.583	9.821	9	23.933	3.52	2.235	92.408	1.772	78.268	24.683
284	RL 2683	Control	72	94.38	11.249	11.487	5	23.8	3.867	2.967	89.666	5.06	86.383	29.5
285	RL 2777	Control	77	129.047	10.916	11.154	9	22.333	4.4	2.413	91.686	3.622	94.75	15.567
286	RL 2834	Control	71	149.047	16.916	17.154	9	24.333	3.21	1.869	70.776	4.531	88.8	11.533
287	RL 2847	Control	82	132.38	17.916	18.154	9	24.5	3.8	2.769	96.659	3.877	83.198	16.05
288	RL 2851	Control	92	76.508	12.413	12.651	7	20.794	4.34	2.054	95.234	4.835	88.69	15.76
289	RL 3020	Control	80	151.38	17.916	18.154	9	24.333	3.01	2.486	55.786	2.718	95.475	16.79
290	RL 3038	Control	73	124.714	14.916	15.154	9	22	4.167	2.839	96.238	3.756	94.449	19.95
291	RL 3041	Control	89	141.647	9.916	10.154	9	25.5	3.6	1.965	94.741	2.722	93.158	18.933
292	RL 3052	Control	102	127.714	17.249	17.487	5	24.567	4.1	2.054	67.584	3.085	96.847	14.217
293	RL 3163	Control	90	98.38	17.249	17.487	7	24	3.86	2.568	92.102	6.875	88.979	18.55
294	RL 3421	Control	74	115.38	17.916	18.154	5	25	3.25	2.468	85.763	4.795	79.89	17.433
295	RL 3439	Control	73	138.38	15.916	16.154	9	25.833	3.753	2.843	90.232	4.939	93.979	14.633
296	RL 3846	Control	87	107.547	24.916	25.154	9	22	3.333	2.483	88.692	5	83.025	19.917
297	RL 3849	Control	89	88.714	15.249	15.487	7	22	4.37	2.067	87.334	5.111	95.548	23.033
298	RL 3852	Control	89	90.714	14.583	14.821	7	21.333	4.18	2.137	94.786	4.266	96.12	24.2
299	RL 3853	Control	83	95.047	15.583	15.821	7	21.6	3.86	2.486	94.233	2.635	92.975	21.317
300	RL 3857	Control	78	81.714	14.583	14.821	7	22.667	5.067	2.268	85.606	6.925	90.462	24.033
301	RL 3865	Control	88	81.047	18.249	18.487	5	22	3.767	1.847	88.017	4.333	89.346	26.467
302	RL 3871	Control	102	92.714	9.916	10.154	3	19.167	3.867	2.769	89.763	2.969	89.923	17.767
303	RL 3872	Control	84	105.714	27.916	28.154	9	19.57	4.13	1.759	86.332	4.555	89.359	13.6
304	RL 3873	Control	86	81.38	10.916	11.154	9	22.167	3.933	1.968	74.713	4.743	88.028	16.833
305	RL 3877	Control	75	78.047	7.916	8.154	9	21.167	4.333	2.184	92.265	3.157	91.735	28.5
306	RL 3879	Control	84	81.714	14.249	14.487	9	22.133	3.87	2.413	94.609	4.301	92.347	35.267
307	RL 3880	Control	77	80.047	14.583	14.821	9	21.667	4.467	2.246	89.172	5.771	91.729	18.7
308	RL 3883	Control	82	87.047	14.249	14.487	7	22	3.21	2.165	86.312	3.575	91.766	24.667
309	RL 3887	Control	76	114.347	14.916	15.154	5	23.367	3.56	2.204	91.265	5.465	92.463	12.333
310	RL 3890	Control	76	95.714	18.916	19.154	9	21	3.667	2.231	81.323	2.23	87.257	8.8
311	RL 3898	Control	86	79.714	18.249	18.487	7	21.667	3.58	2.496	73.43	3.183	95.125	26.267
312	RL 3899	Control	85	97.047	16.916	17.154	9	23.333	3.48	2.354	85.575	4.163	87.994	20.533
313	RL 3900	Control	83	82.047	15.583	15.821	9	26.667	3.573	2.045	90.448	3.121	85.643	20.4
314	RL 3901	Control	86	87.38	13.916	14.154	5	21.8	3.34	2.064	74.003	2.14	86.393	21.9
315	RL 3909	Control	90	87.714	14.916	15.154	9	22.5	3.86	2.048	78.732	3.235	90.251	24.7
316	RL 3911	Control	74	89.047	15.916	16.154	9	19.933	3.38	1.812	71.481	2.406	92.264	29.067
317	RL 3914	Control	81	81.38	14.249	14.487	5	21.667	2.867	1.865	76.302	2.113	89.91	20.5
318	RL 3917	Control	85	99.047	15.916	16.154	9	20.667	3.94	2.268	85.633	3.842	85.348	22.267
319	RL 3918	Control	101	98.38	15.916	16.154	3	21.667	3.69	1.81	66.302	3.193	86.031	17.167
320	RL 3919	Control	87	100.714	10.583	10.821	5	22.6	3.75	2.468	71.696	2.504	90.3	18.733
321	RL 3969	Control	83	79.38	16.249	16.487	9	21.133	3.967	2.12	88.313	2.818	89.32	20.167
322	RL 3978	Control	86	83.047	12.916	13.154	9	22.067	3.72	2.374	87.881	2.936	93.573	30
323	RL 3982	Control	87	85.714	14.583	14.821	9	22.133	3.767	2.469	71.441	4.355	94.056	27.033
324	RL 3983	Control	85	89.714	14.583	14.821	7	25.8	4.367	2.268	86.697	3.757	89.515	22.667
325	RL 3991	Control	74	88.38	15.583	15.821	9	21	3.51	2.159	81.294	3.399	90.243	15.533
326	RL 3994	Control	86	108.714	17.249	17.487	3	17.133	3.16	2.068	75.572	1.708	96.479	12.367
327	RL 3996	Control	102	115.047	8.916	9.154	7	21.667	3.01	2.684	64.705	1.863	93.839	21.633
328	RL 4009	Control	85	122.714	10.916	11.154	9	28.733	4.033	1.987	85.906	3.455	87.602	9.4
329	RL 4018	Control	77	118.247	7.916	8.154	9	23.333	3.533	2.348	91.776	1.469	90.754	17.333
330	RL 4060	Control	84	144.714	10.916	11.154	9	23.045	4.03	2.842	81.465	4.814	91.627	16.633
331	RL 4065	Control	83	76.047	8.916	9.154	9	21.133	3.15	2.28	95.076	2.783	91.71	15.1
332	RL 4066	Control	84	145.047	14.583	14.821	9	27.367	3.84	2.296	86.326	3.33	83.85	18.5
333	RL 4071	Control	88	121.38	18.583	18.821	9	24	3.86	2.485	79.678	4.311	83.229	27.033
334	RL 4076	Control	84	122.047	13.916	14.154	9	27.8	3.95	1.963	92.87	4.059	86.826	13.633
335	RL 4078	Control	90	111.714	17.249	17.487	9	27.3	4.19	2.506	97.204	5.437	92.024	24.3
336	RL 4087	Control	77	107.047	13.916	14.154	5	21	3.24	2.403	92.253	3.851	89.862	17.133
337	RL 4088	Control	77	107.714	17.916	18.154	7	27.1	4.44	1.986	95.138	4.295	93.846	20.5
338	RL 4089	Control	102	99.047	16.249	16.487	9	25	3.95	2.186	90.659	5.428	93.982	19.133
339	RL 4090	Control	86	88.38	12.916	13.154	3	21.333	4.49	2.736	92.568	4.326	94.966	28.533
340	RL 4093	Control	82	110.547	16.249	16.487	3	21.89	3.84	1.957	86.343	4.136	86.748	18.633
341	RL 4102	Control	86	128.714	23.916	24.154	9	27.667	3.48	1.748	72.532	5.781	89.338	16.167
342	RL 4103	Control	86	123.714	14.583	14.821	5	27.5	3.843	2.306	83.575	5.668	90.633	18.941
343	RL 4104	Control	93	75.841	9.68	9.918	5	19.468	4.386	2.513	89.155	3.915	92.944	28.233
344	RL 4109	Control	80	126.047	20.916	21.154	3	22.333	4.14	2.569	95.865	6.465	93.132	22.3
345	RL 4114	Control	87	117.047	19.583	19.821	9	24.667	4.167	2.843	84.352	5.655	96.091	18.033
346	RL 4120	Control	83	96.047	10.416	10.654	7	24	5.21	2.136	86.242	5.592	92.042	25.6
347	RL 4128	Control	86	88.047	16.916	17.154	7	24.667	4.021	2.769	88.132	5.801	90.06	21.433
348	RL 4131	Control	86	122.38	20.916	21.154	9	24.78	3.243	2.31	95.535	5.59	96.142	16.067
349	RL 4134	Control	84	113.047	13.416	13.654	7	23	4.26	2.358	94.859	3.399	93.9	21.533
350	RL 4138	Control	75	112.737	16.583	16.821	7	24.1	3.24	2.469	83.782	3.268	90.845	18.167
351	RL 4143	Control	87	105.047	7.916	8.154	9	26	5.9	2.248	90.599	4.827	94.857	25.367
352	RL 4149	Control	88	96.714	20.583	20.821	9	21.333	4.167	2.168	92.843	5.756	96.683	24.367
353	RL 4156	Control	86	98.047	14.916	15.154	5	22	5.033	2.513	91.709	4.488	94.515	21.267
354	RL 4159	Control	91	89.047	14.916	15.154	5	22.333	4.9	2.348	84.539	3.211	95.709	25.417
355	RL 4164	Control	103	97.477	11.71	11.948	5	24.651	3.84	2.369	95.963	2.38	86.88	18.65
356	RL 4165	Control	94	108.714	20.916	21.154	9	19.333	3.567	2.241	91.979	2.202	91.513	20.933
357	RL 4167	Control	88	137.047	12.916	13.154	9	31.698	5.39	3.068	92.494	6.733	84.607	16.8
358	RL 4176	Control	76	121.714	16.249	16.487	9	26.5	4.067	2.475	91.238	4.533	88.348	15.333
359	RL 4180	Control	83	107.714	26.416	26.654	3	22.667	3.94	2.617	79.649	3.177	92.229	13.8
360	RL 4189	Control	75	107.38	16.916	17.154	3	24.667	4.106	2.735	88.131	3.028	85.443	11.567
361	RL 4190	Control	91	118.714	16.583	16.821	9	26.87	3.667	2.068	80.105	4	94.569	15.367
362	RL 4193	Control	101	107.047	14.916	15.154	3	22	3.867	1.968	66.207	3.565	92.467	22.567
363	RL 4199	Control	85	136.047	16.583	16.821	9	21.667	3.7	1.81	85.639	2.541	83.383	19.2
364	RL 4200	Control	83	129.047	16.916	17.154	9	25.214	3.967	1.968	84.108	2.913	88.435	13.033
365	RL 4204	Control	75	125.047	11.583	11.821	9	25.23	3.06	1.854	94.709	3.006	92.782	11.217
366	RL 4210	Control	83	127.047	24.916	25.154	9	24.467	3.533	1.684	78.606	6.573	96.419	13.5
367	RL 4213	Control	106	113.047	14.583	14.821	9	24.467	2.667	2.234	70.334	2.703	95.39	15.167
368	RL 4214	Control	104	117.047	18.916	19.154	9	23.4	3.43	2.058	81.335	2.332	92.983	16.6
369	RL 4218	Control	109	111.38	11.916	12.154	7	24.2	3.94	2.341	88.138	1.408	92.908	16.033
370	RL 4219	Control	93	142.047	17.249	17.487	7	28.3	4.233	1.865	88.863	4.16	94.482	31.367
371	RL 4239	Control	87	140.714	12.916	13.154	9	30.6	5.57	2.287	89.118	5.774	94.487	21.517
372	RL 4240	Control	77	131.38	15.916	16.154	9	24.5	5.967	2.106	86.105	5.514	89.156	22.333
373	RL 4251	Control	77	112.047	13.916	14.154	9	25.167	4.185	2.984	93.711	4.02	93.22	14.65
374	RL 4253	Control	81	121.047	12.916	13.154	3	24.48	5.74	2.017	86.309	6.055	90.557	18.592
375	RL 4254	Control	73	122.714	18.583	18.821	9	27.167	4.846	2.48	95.724	5.237	79.093	14.933
376	RL 4255	Control	109	123.547	16.416	16.654	7	23.5	3.96	2.067	74.571	3.367	90.257	18.3
377	RL 4259	Control	78	130.407	13.416	13.654	9	24.5	4.84	3.15	94.57	5.073	87.781	13.567
378	RL 4269	Control	78	114.714	22.249	22.487	9	22.667	3.241	1.734	85.135	4.862	92.822	8.783
379	RL 4278	Control	85	121.714	14.249	14.487	9	28.667	4.069	2.038	83.681	3.466	90.77	10.55
380	RL 4279	Control	80	128.38	19.249	19.487	9	24.067	4.21	2.759	88.565	5.608	84.025	14.417
381	RL 4281	Control	106	126.047	15.583	15.821	3	24.8	5.406	1.689	79.666	4.953	96.498	12.667
382	RL 4301	Control	78	119.047	13.583	13.821	7	27.667	3.667	1.913	89.639	3.393	93.625	15.183
383	RL 4303	Control	82	119.38	11.249	11.487	9	24.733	4.274	2.385	90.135	2.983	93.86	17.567
384	RL 4317	Control	83	130.047	11.916	12.154	9	29	5.203	2.313	90.42	5.455	91.533	14.2
385	RL 4322	Control	79	119.547	14.916	15.154	9	23.5	4.867	2.121	90.439	5.017	90.965	13.233
386	RL 4353	Control	92	130.047	22.916	23.154	5	26.5	3.846	2.386	79.639	4.213	89.182	14.133
387	RL 4354	Control	78	119.714	11.583	11.821	9	32.067	4.633	2.512	84.541	3.177	86.111	21.433
388	RL 4366	Control	76	132.38	14.583	14.821	9	27.833	4.433	2.421	94.064	3.903	89.633	12.35
389	RL 4382	Control	92	121.047	24.916	25.154	9	22.667	3.867	2.014	85.885	6.04	95.736	10.217
390	RL 4415	Control	78	107.38	15.916	16.154	5	18.667	3.789	2.421	93.75	3.3	89.436	13.717
391	RL 4431	Control	82	101.38	13.583	13.821	3	20.733	3.921	3.248	93.953	3.421	85.943	24.5
392	RL 4438	Control	85	123.714	15.916	16.154	3	26.667	3.46	2.284	95.982	3.803	89.118	17.633
393	RL 4452	Control	85	129.714	13.916	14.154	3	28.94	4.524	2.659	96.761	4.865	88.771	21.533
394	RL 4491	Control	78	111.047	15.916	16.154	9	23.248	4.136	1.924	85.883	3.653	89.769	17.117
395	RL 4513	Control	87	122.047	17.916	18.154	9	18.833	4.536	2.368	94.709	6.025	89.881	15.167
396	RL 4519	Control	95	101.714	15.583	15.821	3	22	5.234	2.698	93.779	5.503	89.839	20.617
397	RL 4554	Control	80	119.714	11.916	12.154	3	25.333	3.967	1.869	83.638	2.684	88.011	9.533
398	RL 4557	Control	108	108.38	17.249	17.487	5	20.4	3.78	2.356	90.138	3.927	95.923	12.65
399	RL 4568	Control	87	96.047	15.249	15.487	9	24.433	4.67	2.569	89.871	3.879	91.896	20.567
400	RL 4595	Control	82	112.714	14.916	15.154	9	24	5.067	2.156	91.046	5.707	93.198	16.567
401	RL 4609	Control	78	124.38	18.249	18.487	9	24.9	3.76	2.103	94.878	4.51	89.056	20.367
402	RL 4622	Control	73	119.807	10.713	10.951	9	26.494	3.67	2.584	80.768	1.637	86.402	12.65
403	RL 4653	Control	81	128.407	13.916	14.154	9	25.4	4.067	2.734	92.64	3.229	90.743	20.467
404	RL 4666	Control	75	115.38	15.249	15.487	9	23.46	3.54	2.284	78.87	3.864	83.925	17.333
405	RL 4725	Control	92	104.047	17.916	18.154	9	21.56	4.167	2.713	84.063	3.363	89.963	22.9
406	RL 4824	Control	104	126.38	19.249	19.487	5	24.4	4.79	2.154	85.815	4.956	95.843	14.983
407	RL 4937	Control	106	136.047	16.583	16.821	9	25.067	4.42	1.894	88.885	5.03	94.056	12.35
408	RL 4945	Control	80	133.38	17.916	18.154	9	22	4.903	1.921	79.889	5.256	87.508	12.458
409	RL 4947	Control	77	110.047	15.916	16.154	9	22.5	3.26	1.562	88.135	3.168	89.935	14.267
410	RL 4963	Control	91	109.047	16.583	16.821	9	24	4.961	2.184	78.635	6.431	94.774	19.767
411	RL 4966	Control	90	123.047	19.249	19.487	9	25.333	5.34	2.034	84.019	6.796	86.57	14.933
412	RL 4999	Control	80	87.047	13.583	13.821	7	20.333	4.83	2.648	88.185	3.156	90.854	26.9
413	RL 5052	Control	87	117.047	19.916	20.154	9	19.333	4.762	1.721	79.871	4.28	89.656	20.4
414	RL 5082	Control	80	117.38	13.916	14.154	9	27.733	3.39	1.421	91.064	2.239	91.961	16.433
415	RL 5109	Control	80	120.047	15.916	16.154	9	26.333	4.67	2.308	92.874	5.047	94.432	17.217
416	RL 5120	Control	85	121.38	17.916	18.154	7	31.767	5.623	1.568	88.865	6.921	96.641	21.217
417	RL 5191	Control	85	110.38	16.583	16.821	9	24.833	3.502	2.364	88.566	5.967	97.003	19.8
418	RL 5279	Control	93	98.38	24.249	24.487	9	23	4.024	2.184	90.666	4.848	90.145	21.617
419	RL 5287	Control	88	82.507	14.71	14.948	9	22.649	3.64	2.036	84.324	5.192	92.01	15.68
420	RL 5404	Control	82	105.38	17.916	18.154	9	23.133	4.6	2.22	92.864	4.142	87.021	18.05
421	RL 5406	Control	94	92.047	17.583	17.821	9	25.1	3.806	2.268	90.688	3.817	83.429	20.633
422	RL 5446	Control	92	126.714	16.916	17.154	5	27.4	2.94	1.435	79.033	4.717	92.703	13.583
423	RL 5475	Control	87	134.836	10.71	10.948	7	26.97	3.846	2.405	97.286	3.049	88.316	14.645
424	RL 5518	Control	83	125.047	17.249	17.487	9	25.31	3.767	2.11	95.635	4.39	74.863	15.358
425	RL 5521	Control	83	134.714	15.583	15.821	9	27.333	4.138	2.062	84.016	3.674	96.168	20.7
426	RL 5522	Control	83	136.38	22.916	23.154	9	25	3.921	2.368	93.659	6.881	90.295	10.75
427	RL 5529	Control	75	117.714	15.249	15.487	9	25.667	3.93	2.569	87.83	3.817	95.912	17.267
428	RL 5530	Control	85	121.38	17.916	18.154	9	25.167	4.01	2.51	94.108	5.99	93.311	17.95
429	RL 5531	Control	86	129.047	18.583	18.821	9	22.667	4.13	2.563	87.875	6.509	94.056	15.05
430	RL 5553	Control	87	137.38	15.916	16.154	9	27.5	3.733	2.068	95.864	6.324	92.867	15.383
431	RL 5591	Control	90	136.047	8.916	9.154	9	29.5	4.47	2.483	80.739	2.579	88.064	19.183
432	RL 5703	Control	85	121.714	17.916	18.154	9	23.667	4.967	2.31	94.065	6.981	85.755	18.8
433	RL 5731	Control	77	118.047	13.583	13.821	9	25.21	4.351	2.563	96.877	6.21	87.729	24.183
434	RL 5779	Control	83	117.38	19.249	19.487	7	20	4.41	2.341	95.829	3.771	94.538	10.2
435	RL 5807	Control	76	114.047	17.916	18.154	9	23.667	4.469	2.085	91.145	6.121	91.249	10.567
436	RL 5834	Control	78	105.047	16.916	17.154	9	26	4.367	2.358	88.135	2.99	84.158	14.75
437	RL 5888	Control	83	116.714	29.249	26.154	9	24	5.12	3.321	88.646	6.516	87.818	14.15
438	RL 5897	Control	83	111.714	24.916	25.154	9	25.333	4.233	2.259	96.635	5.652	88.589	10.042
439	RL 5917	Control	79	118.38	18.583	18.821	9	25.324	4	2.713	95.566	6.5	87.637	17.05
440	RL 5945	Control	77	116.714	29.249	29.487	9	28.64	5.69	2.406	88.135	6.684	90.869	20.933
441	RL 6142	Control	77	133.38	28.916	29.154	9	25.69	4.533	2.254	89.918	6.706	88.173	12.917
442	RL 6161	Control	82	113.38	22.916	23.154	9	22	4.32	1.967	91.606	6.095	96.089	15.267
443	RL 6298	Control	80	133.38	25.583	25.821	9	29.667	5.333	2.231	92.868	6.692	89.794	15.15
444	RL 6337	Control	89	110.38	19.916	20.154	9	24.667	5.53	2.73	94.064	6.592	92.996	25.817
445	RL 6351	Control	85	121.714	17.583	17.821	9	24.333	4.16	2.384	94.865	3.884	93.451	13.967
446	RL 6361	Control	87	120.047	17.249	17.487	9	26.333	5.636	2.84	95.535	6.352	94.44	20.25
447	RL 6366	Control	81	123.38	19.583	19.821	9	25.667	5.74	2.513	83.72	5.657	97.205	13.667
448	RL 6368	Control	88	120.047	23.916	24.154	9	24.333	4.63	2.754	94.118	6.77	93.277	14.85
449	RL 6373	Control	88	120.047	16.583	16.821	9	20	5.348	1.963	87.637	6.091	94.903	17.75
450	RL 6379	Control	103	106.714	32.249	32.487	9	21	5.34	2.236	83.97	6.9	92.308	14.383
451	RL 6380	Control	85	123.38	30.916	31.154	9	22	5.71	2.398	88.517	6.956	94.269	18.217
452	RL 6389	Control	92	90.047	24.583	24.821	7	20	4.433	2.435	95.112	6.319	91.568	18.1
453	RL 6390	Control	85	115.047	28.416	28.654	9	23.24	4.6	2.219	92.552	6.547	94.303	15.317
454	RL 6432	Control	77	116.714	27.249	27.487	9	25.67	3.767	2.268	75.597	4.386	89.474	16.717
455	RL 6447	Control	79	128.38	20.583	20.821	9	22.667	4.365	2.598	85.446	6.468	89.083	14.817
456	RL 6647	Control	85	133.38	22.583	22.821	9	24	4.62	2.513	83.596	6.836	91.939	15.733
457	RL 6828	Control	79	125.047	22.583	22.821	9	24	4.75	2.308	86.334	6.951	95.817	15.633
458	RL 7012	Control	90	126.714	20.583	20.821	9	21.667	5.5	1.654	79.522	6.555	89.549	17.467
459	RL 7044	Control	83	119.507	16.249	16.487	9	24.695	4.54	2.691	90.434	3.431	92.682	17.117
460	RL 7164	Control	82	115.714	17.916	18.154	9	22.14	3.946	1.821	78.716	4.567	91.875	18.4
461	RL 7209	Control	102	159.714	16.583	16.821	7	28.8	4.733	2.225	77.639	5.044	95.908	14.15
462	RL 7290	Control	95	136.837	10.7	10.938	9	26.023	4.632	2.684	93.67	3.728	87.417	15.98
463	RL 7325	Control	101	106.714	18.249	18.487	7	28.667	4.033	2.486	84.738	3.254	90.528	21.967
464	RL 7465	Control	79	123.047	18.416	18.654	9	26	4.168	2.624	94.865	4.343	87.579	19.967
465	RL 7888	Control	84	139.714	18.916	19.154	9	23.067	4.35	2.942	89.577	4.417	81.015	18.7
466	RL 8601	Control	85	133.547	14.916	15.154	9	30.5	5.96	3.241	89.034	5.471	80.122	17.2
467	RL 8669	Control	82	113.047	24.583	24.821	9	20.333	3.843	2.223	93.702	3.667	90.974	19.083
468	RL 8675	Control	79	126.047	15.916	16.154	9	22.333	5.341	2.315	94.662	5.668	90.094	15.933
469	RL 8687	Control	88	153.547	23.916	24.154	9	23.667	4.56	2.486	88.105	6.129	91.896	15.533
470	RL 8740	Control	86	133.547	17.916	18.154	9	23.5	4.17	2.867	93.7	6.996	88.256	19.733
471	RL 8753	Control	87	124.714	16.583	16.821	9	23.47	5.748	2.721	94.466	4.525	91.424	22.567
472	RL 8760	Control	86	137.38	16.249	16.487	9	25.6	5.913	2.812	91.652	6.998	91.404	16.933
473	RL 8811	Control	85	126.047	16.916	17.154	9	23.333	6.03	2.634	89.639	6.696	88.272	15.967
474	RL 9959	Control	75	118.547	26.249	26.487	9	22.5	4.667	2.51	94.438	6.778	94.432	14.567
475	RL 10009	Control	87	104.714	19.916	20.154	9	24	5.26	2.521	85.012	6.674	93.871	22.533
476	RL 10010	Control	76	97.714	25.916	26.154	3	23.067	3.533	2.706	91.441	4.829	85.286	12.767
477	RL 10015	Control	76	132.547	15.416	15.654	9	26.5	4.767	2.632	90.756	4.838	90.9	16.6
478	RL 10016	Control	65	94.714	16.249	16.487	3	21.833	3.345	2.945	85.716	3.313	85.822	13.6
479	RL 10022	Control	76	121.047	14.416	14.654	9	23	3.43	1.896	93.438	1.953	94.673	16.525
480	RL 10027	Control	78	107.547	24.916	25.154	3	22	3.6	2.352	95.934	6.969	89.943	19.242
481	RL 10030	Control	89	98.047	11.916	12.154	5	22	3.78	2.484	89.638	2.797	86.054	11.633
482	RL 10039	Control	81	103.714	22.249	22.487	3	24.5	6.159	2.584	95.734	6.554	86.095	12.55
483	RL 10048	Control	73	103.547	15.583	15.821	3	24.5	3.943	2.81	93.7	5.083	86.388	10.25
484	RL 10064	Control	93	118.047	20.416	20.654	9	23.667	4.133	2.426	89.688	5.785	89.118	15.833
485	RL 10067	Control	90	122.047	18.249	18.487	9	23	4.38	2.134	96.709	6.877	90.881	12.483
486	RL 10075	Control	77	122.714	18.249	18.487	3	24.667	3.84	2.521	97.438	5.802	87.879	13.183
487	RL 10077	Control	70	87.38	13.916	14.154	3	22.333	3.064	2.03	93.697	2.386	82.24	19.117
488	RL 10094	Control	77	112.714	13.916	14.154	5	22.733	3.943	2.304	89.854	3.794	84.529	21.05
489	RL 10099	Control	79	113.047	19.916	20.154	9	21.067	3.667	2.374	92.46	4.05	93.9	17.117
490	RL 10106	Control	75	99.047	17.916	18.154	5	21.167	3.735	2.684	93.438	3.323	83.4	17.925
491	RL 10111	Control	83	147.38	16.916	17.154	9	28	5.672	2.518	91.457	6.532	81.862	19.433
492	RL 10117	Control	71	113.38	15.249	15.487	9	26.933	5.843	2.867	96.112	5.587	82.297	23.442
493	RL 10157	Control	68	118.047	16.249	16.487	9	25	4.215	2.589	95.064	3.444	90.837	12.967
494	RL 10159	Control	85	117.047	23.916	24.154	9	22.69	4.768	2.964	94.788	6.903	91.043	11.283
495	RL 10160	Control	71	117.047	8.916	9.154	9	21	4.41	2.81	90.468	2.664	90.408	18.017
496	RL 10161	Control	72	85.737	9.249	9.487	3	23	4.367	2.486	96.028	2.949	84.566	10.833
497	RL 10168	Control	91	110.407	14.657	14.895	9	25.333	3.54	2.787	82.064	2.334	81.808	12.767
498	RL 10477	Control	73	121.714	17.583	17.821	7	22.833	4.243	2.834	95.763	5.929	76.778	13.25
499	RL 10492	Control	80	102.047	16.249	16.487	7	21.333	3.86	2.868	93.452	4.295	80.328	18.217
500	RL 10515	Control	75	115.047	10.583	10.821	9	23.167	3.567	2.347	86.438	2.916	90.833	11.683
501	Anna (R) 4	Control	79.4	86.945	17.978	17.978	7.4	21.365	4.823	2.335	89.037	4.268	88.802	19.831
502	Apo	Control	96.5	101.248	10.274	10.274	9	26.848	4.435	3.209	86.875	4.48	91.381	19.708
503	CO 53	Control	86.3	113.854	15.157	15.157	8.4	22.011	4.045	2.462	92.3	4.95	91.776	18.082
504	IR 64	Control	84.8	86.898	16.702	15.89	5.8	23.183	3.871	2.52	84.147	5.131	89.41	17.222
505	Jaya	Control	97.8	102.939	15.674	15.674	8	24.34	3.974	2.747	90.188	5.88	88.457	20.744
506	Norungan	Control	83.7	106.711	15.033	15.033	9	22.821	4.54	2.578	88.106	3.854	90.566	16.808
507	Pusa 44	Control	102.4	87.639	13.534	13.534	6.4	22.674	3.419	2.243	88.269	5.532	89.723	20.138
1	RL 2	ROS	74	67.433	7.033	5.148	5	20.23	1.267	2.19	76.657	0.327	80.176	11.492	3.027	5
2	RL 9	ROS	84	151	8.693	7.808	9	20.563	2.2	1.351	47.594	1.572	67.595	9.767	3.027	3
3	RL 13	ROS	96	145	10.7	9.481	1	24.396	2.967	1.71	47.63	2.161	80.326	12.983	1.027	1
4	RL 15	ROS	89	135.333	7.7	8.148	9	25.396	3.867	2	63.722	2.112	82.185	14.183	3.027	1
5	RL 24	ROS	103	52	9.033	9.648	1	17.063	0.7	1.533	37.408	0.654	81.301	15.333	3.027	1
6	RL 25	ROS	103	50	11.033	9.148	1	16.563	0.8	1.394	35.74	0.645	74.768	9.467	3.027	1
7	RL 26	ROS	95	79	9.033	7.148	7	21.063	1.6	1.36	57.317	1.178	83.958	15.467	1.027	1
8	RL 27	ROS	80	129.667	15.7	10.148	9	25.03	4.433	2.15	70.018	4.102	86.541	17.567	3.027	1
9	RL 30	ROS	85	123.5	7.533	5.148	7	25.423	3.15	1.45	77.397	1.165	74.993	9.967	5.027	1
10	RL 35	ROS	83	94.68	12.033	10.148	7	18.083	0.5	1.169	24.775	0.492	77.056	9.767	7.027	1
11	RL 38	ROS	96	95	9.7	9.815	1	23.063	1.15	1.848	35.012	0.853	65.424	9.683	3.027	1
12	RL 40	ROS	84	116.333	4.033	2.481	1	22.73	1.4	1.34	58.386	0.516	74.011	15.85	3.027	5
13	RL 44	ROS	91	69.333	7.366	5.481	1	18.063	1	1.26	35.678	0.96	75.727	7.383	3.027	1
14	RL 48	ROS	83	116.333	3.366	3.148	1	20.23	1.4	1.22	46.267	0.511	77.269	6.45	7.027	5
15	RL 64	ROS	70	127.333	12.366	10.148	9	23.896	1.6	2.01	77.373	2.369	69.208	5.467	7.027	9
16	RL 72	ROS	80	125.333	1.7	10.815	1	22.296	2.133	2.68	79.109	2.734	76.519	6.425	5.027	5
17	RL 74	ROS	95	110	6.366	5.481	1	19.396	0.633	1.34	39.269	0.666	65.146	7.717	5.027	1
18	RL 75	ROS	105	85	7.033	1.148	1	22.063	0.5	1.79	31.36	0.581	68.347	5.417	3.027	3
19	RL 76	ROS	68	115.333	9.366	8.483	3	21.43	1.5	2.33	71.779	2.35	67.562	6.424	7.027	5
20	RL 79	ROS	85	100.333	9.7	5.815	1	24.063	1.767	1.57	50.97	0.73	68.222	8.283	7.027	1
21	RL 94	ROS	75	126.5	15.533	11.148	1	27.863	2.767	2.59	79.402	3.49	69.462	4.533	3.027	3
22	RL 95	ROS	106	90	9.7	9.815	1	23.063	0.7	2.04	30.7	0.686	62.793	9.437	5.027	5
23	RL 97	ROS	74	130.21	14.533	14.648	1	28.063	2.5	2.21	67.133	4.076	72.612	3.667	5.027	5
24	RL 100	ROS	93	95	10.7	9.148	1	19.396	2	1.66	48.919	1.745	80.18	9.867	3.027	1
25	RL 102	ROS	82	130	6.7	6.481	5	27.063	2.8	1.57	61.944	2.919	76.422	7	5.027	3
26	RL 106	ROS	82	113	5.033	5.148	1	23.063	0.7	1.336	25.694	0.56	76.519	9.437	5.027	3
27	RL 109	ROS	80	139.333	8.366	6.481	3	26.13	2.4	1.33	56.054	3.737	73.104	14.1	7.027	7
28	RL 110	ROS	78	138	10.533	10.648	9	23.13	2.8	1.86	54.092	2.056	77.273	5.233	5.027	3
29	RL 111	ROS	82	148	11.033	8.481	5	28.563	3.4	1.99	49.68	2.467	66.96	9.433	5.027	3
30	RL 120	ROS	78	127	9.363	9.478	5	25.23	2.6	1.82	70.864	1.793	67.562	5.85	7.027	3
31	RL 121	ROS	80	145.667	6.7	6.815	5	28.563	5.033	1.92	85.303	4.91	72.534	4.6	5.027	3
32	RL 127	ROS	89	113.672	14.823	9.633	3	20.861	1.86	1.068	25.696	0.836	44.011	7.135	5.027	5
33	RL 129	ROS	66	127.75	10.533	10.648	1	28.813	2.9	2.28	63.119	2.511	43.652	7.413	5.027	5
34	RL 134	ROS	74	141.333	8.366	8.481	1	24.73	3.2	2.36	78.733	2.417	73.402	6.35	7.027	7
35	RL 135	ROS	85	125.5	12.033	12.148	1	24.163	2	1.58	40.035	2.02	73.875	4.1	5.027	3
36	RL 141	ROS	81	106	5.033	5.148	1	21.813	3.6	1.45	53.858	1.07	67.637	4.1	5.027	3
37	RL 146	ROS	86	78.5	3.033	1.648	1	15.063	1.4	1.618	31.139	0.759	70.396	7.367	5.027	3
38	RL 147	ROS	90	117.5	12.533	11.648	1	22.563	4.65	1.66	33.017	1.361	70.176	8.3	5.027	3
39	RL 155	ROS	80	136	8.033	8.148	7	25.896	4.65	2.09	53.075	3.789	63.712	5.967	3.027	1
40	RL 158	ROS	83	121.794	9.5	7.612	3	21.853	1.87	1.33	25.36	0.843	67.038	9.475	9.027	1
41	RL 161	ROS	78	142	7.366	6.815	9	22.863	2.467	1.72	80.926	1.952	72.892	8.333	5.027	3
42	RL 162	ROS	82	126	5.7	5.815	1	24.33	2.867	1.88	59.249	1.536	73.422	4.1	5.027	3
43	RL 164	ROS	78	96.333	10.033	9.481	3	18.396	1.467	1.79	65.013	1.091	64.377	8.497	5.027	3
44	RL 168	ROS	78	126	6.033	6.148	7	22.73	3.567	2.56	76.583	2.921	79.064	4.433	5.027	3
45	RL 174	ROS	84	86.5	7.533	1.648	1	18.063	0.45	1.086	23.42	0.346	63.875	6.498	3.027	3
46	RL 181	ROS	94	85	10.782	7.612	1	20.563	0.9	1.483	27.35	0.719	54.692	8.497	7.027	3
47	RL 182	ROS	68	122.333	6.033	6.148	5	23.896	2.333	2.34	70.968	2.095	74.071	5.2	5.027	5
48	RL 185	ROS	87	61	4.533	4.648	5	17.063	0.9	1.12	41.832	0.464	37.67	9.8	3.027	3
49	RL 189	ROS	83	140.333	6.366	6.481	7	23.063	4.967	2.25	74.591	1.55	75.49	8.5	3.027	3
50	RL 190	ROS	92	84	8.033	6.481	1	24.063	1.767	1.76	49.255	0.733	67.941	8.7	5.027	1
51	RL 195	ROS	92	76.5	11.533	9.148	1	21.063	1.55	1.655	40.594	0.935	59.946	13.05	5.027	5
52	RL 197	ROS	78	130.333	9.7	9.481	9	23.896	2.933	1.4	89.57	1.457	77.605	4.7	5.027	5
53	RL 199	ROS	85	59.5	8.033	7.148	5	23.563	2.2	1.8	53.824	1.923	73.955	6.667	3.027	3
54	RL 203	ROS	76	124.667	12.499	12.614	3	24.663	2.9	2.03	89.968	3.37	74.799	4.05	5.027	5
55	RL 204	ROS	80	71.333	12.033	11.815	1	20.296	1.7	1.89	49.459	1.459	69.331	11.4	5.027	5
56	RL 207	ROS	80	119.667	12.033	12.148	1	26.063	2.167	1.94	59.695	1.877	78.939	8.575	5.027	5
57	RL 213	ROS	73	134.333	8.033	8.148	9	28.313	1.55	2.65	59.018	0.969	34.692	5.25	5.027	3
58	RL 217	ROS	74	121.333	12.363	12.478	1	23.396	1.967	2.03	69.867	1.607	62.065	4.533	5.027	3
59	RL 226	ROS	70	151.69	8.033	8.148	3	26.063	5.2	2.43	79.709	2.392	64.629	7.896	5.027	3
60	RL 228	ROS	80	133.333	10.366	10.481	3	20.63	1.8	1.63	48.841	2.405	69.725	7.333	7.027	3
61	RL 229	ROS	80	147.63	9.033	9.148	1	23.563	3.8	2.15	60.731	2.097	76.9	3.467	5.027	5
62	RL 237	ROS	82	159	9.7	9.815	5	25.096	5.1	2.38	66.599	2.889	69.383	13.4	7.027	3
63	RL 241	ROS	70	157	10.7	10.815	9	22.396	3.133	2.11	74.893	1.729	73.766	7.95	3.027	1
64	RL 243	ROS	82	134	8.033	8.148	9	26.303	2.133	1.75	55.645	1.586	74.518	4.05	5.027	5
65	RL 251	ROS	92	118.464	10.83	8.912	3	21.559	1.49	1.03	28.691	0.798	77.125	5.796	5.027	5
66	RL 256	ROS	85	72.5	11.533	3.648	1	16.063	0.53	1.063	26.671	0.455	62.426	7.894	5.027	3
67	RL 263	ROS	78	138	10.033	10.148	1	27.563	3.4	2.19	85.571	2.068	62.678	7.95	5.027	5
68	RL 274	ROS	89	85.667	8.033	6.481	1	19.563	0.7	1.34	25.195	0.55	73.001	5	7.027	3
69	RL 281	ROS	118	108.79	10.527	9.612	5	21.853	0.57	1.586	27.67	0.558	65.649	7.468	3.027	3
70	RL 282	ROS	85	75	6.533	3.148	1	22.063	0.55	1.135	23.416	0.398	69.556	6.45	7.027	3
71	RL 283	ROS	78	137.333	13.366	13.481	3	26.396	2.033	1.95	42.261	1.489	76.986	11	5.027	5
72	RL 284	ROS	70	126.333	11.7	11.815	3	21.563	2.333	2.92	89.169	2.323	79.864	4.133	5.027	9
73	RL 292	ROS	67	115.333	16.7	16.815	7	24.73	2.3	2.24	84.466	2.858	71.373	3.798	3.027	3
74	RL 295	ROS	80	112.5	7.153	7.268	1	23.563	1.2	1.29	60.666	0.649	48.018	5.794	5.027	5
75	RL 319	ROS	76	138.333	12.033	12.148	9	26.563	3.033	2.24	74.588	3.462	68.214	7	5.027	5
76	RL 323	ROS	93	87	9.033	7.148	1	18.063	0.5	1.448	25.935	0.561	78.875	12.333	3.027	3
77	RL 345	ROS	91	137.667	8.033	7.815	5	23.23	1.25	1.672	38.963	0.734	61.093	10.2	3.027	5
78	RL 348	ROS	89	115.75	12.033	12.148	3	23.563	1.8	1.76	41.726	2.543	71.425	7.967	5.027	3
79	RL 349	ROS	74	135.667	14.366	14.481	5	28.396	2.65	2.49	78.525	3.549	72.503	7.267	3.027	3
80	RL 352	ROS	89	125	5.033	4.148	5	26.063	2.4	2.56	78.169	1.36	69.853	8.167	7.027	5
81	RL 353	ROS	89	147.333	9.366	9.481	9	25.396	2.5	1.59	48.971	1.589	60.232	7.667	5.027	5
82	RL 364	ROS	92	62	9.533	7.648	5	21.813	2.2	1.48	45.426	1.094	63.351	6.7	5.027	5
83	RL 382	ROS	82	133.5	12.533	12.648	5	26.063	2.2	1.769	41.667	1.024	66.515	3.9	5.027	5
84	RL 407	ROS	83	133	11.533	11.648	3	23.813	1.8	1.698	46.739	1.291	65.386	5.6	7.027	5
85	RL 410	ROS	73	129	10.033	10.148	5	26.396	2.233	2.16	71.419	1.233	54.916	5.467	9.027	9
86	RL 412	ROS	78	135.333	8.033	8.148	7	26.396	2.033	2.02	56.03	0.928	50.297	8.764	7.027	7
87	RL 414	ROS	70	151.36	6.033	6.148	9	23.73	2.5	2.43	80.469	2.085	59.337	8.432	5.027	5
88	RL 425	ROS	83	101.667	7.033	7.148	1	15.396	0.75	1.88	30.4	0.429	52.737	10.667	7.027	5
89	RL 434	ROS	83	151.333	5.7	5.815	3	23.396	1.1	1.62	33.526	1.141	55.66	3.9	9.027	9
90	RL 440	ROS	85	142	7.366	7.481	3	19.73	1.933	1.598	48.729	0.899	73.75	4.9	7.027	5
91	RL 441	ROS	80	119.333	7.366	7.481	3	21.396	0.967	1.354	40.32	0.882	69.855	10.4	5.027	3
92	RL 445	ROS	80	65	7.033	1.148	1	17.063	0.4	1.465	25.97	0.654	80.744	7.733	7.027	5
93	RL 447	ROS	81	118.333	6.7	6.815	3	22.563	1.8	1.8	73.705	1.503	84.336	4.7	7.027	5
94	RL 452	ROS	83	120	9.7	9.815	3	21.73	1.45	0.67	39.773	0.683	69.875	12.6	5.027	5
95	RL 453	ROS	80	131.667	7.7	7.815	3	24.063	0.667	1.96	34.124	1.118	66.425	5.1	7.027	5
96	RL 475	ROS	78	125.5	9.366	9.481	1	22.496	1.65	1.371	57.621	1.099	85.189	6.467	5.027	5
97	RL 478	ROS	68	121.333	8.366	8.481	7	22.396	0.7	1.57	38.851	0.74	68.652	7.98	5.027	5
98	RL 479	ROS	81	134	9.7	9.815	3	22.73	1.3	1.87	41.976	0.65	62.279	7.649	7.027	5
99	RL 491	ROS	83	136	6.7	6.815	3	23.23	1.85	1.71	35.996	1.237	79.136	8.55	5.027	5
100	RL 497	ROS	83	119.667	14.033	14.148	3	24.896	0.9	1.95	35.627	1.167	72.325	13.35	7.027	5
101	RL 500	ROS	98	91	10.533	9.148	1	20.063	0.4	1.368	25.128	0.498	69.876	7.46	7.027	1
102	RL 501	ROS	94	136.5	11.365	11.148	1	23.563	1.1	1.32	28.655	1.266	68.705	9.583	5.027	3
103	RL 505	ROS	73	158	11.033	11.148	1	28.563	2.7	2.45	32.891	1.455	68.135	6.55	5.027	5
104	RL 509	ROS	100	121.794	10.5	6.612	1	24.05	0.52	1.321	24.574	0.5	77.969	7.98	7.027	3
105	RL 511	ROS	89	121.667	9.7	9.815	1	20.73	1.167	1.45	25.199	0.688	77.257	10.4	7.027	3
106	RL 518	ROS	83	131.333	10.7	10.815	7	18.73	3.2	1.71	40.492	1.776	67.647	8.217	5.027	3
107	RL 541	ROS	78	141	10.7	10.815	3	23.063	0.55	1.539	27.696	0.829	63.41	7.6	5.027	5
108	RL 548	ROS	88	89.464	8.497	5.612	3	19.274	0.44	1.689	27.681	0.547	78.189	7.833	5.027	3
109	RL 550	ROS	88	107	8.366	8.481	1	20.73	1.7	1.48	47.247	0.721	76.609	12.25	5.027	3
110	RL 555	ROS	76	147	8.7	8.815	1	26.063	2.3	1.956	65.46	3.114	66.588	6.433	5.027	5
111	RL 558	ROS	74	145.5	7.133	7.248	9	25.563	1.55	1.726	62.79	1.436	71.761	4.967	7.027	5
112	RL 561	ROS	70	125.5	9.363	9.478	1	19.813	1.5	1.624	66.94	1.356	74.074	5.55	7.027	7
113	RL 562	ROS	78	160	7.363	7.478	1	24.063	2	1.586	58.67	0.991	58.446	7.25	7.027	5
114	RL 587	ROS	78	151	7.363	7.478	1	25.063	2	1.52	69.58	0.862	57.98	7.05	9.027	9
115	RL 588	ROS	76	142.333	10.366	10.481	1	23.063	2.5	1.865	75.642	2.971	66.95	7.35	7.027	5
116	RL 590	ROS	76	126	9.7	9.808	3	21.313	2.867	2.156	78.945	3.683	76.875	6.033	7.027	5
117	RL 595	ROS	78	131.5	14.533	14.648	3	24.563	2.033	1.685	65.24	3.115	77.29	5.567	5.027	5
118	RL 598	ROS	96	143.76	10.733	6.848	5	24.853	0.57	1.436	27.85	0.613	74.67	7.3	3.027	3
119	RL 612	ROS	84	120	9.533	9.648	7	25.063	3.1	1.71	74.641	1.232	69.685	6.1	9.027	5
120	RL 614	ROS	95	108.791	8.033	8.148	1	21.843	3	1.821	80.934	3.379	84.708	12.033	3.027	1
121	RL 639	ROS	82	144.667	10.363	10.478	3	28.796	3.333	2.18	55.683	2.724	71.317	4.867	5.027	3
122	RL 664	ROS	75	132.36	13.363	13.478	9	25.063	3.7	3.03	84.458	3.463	53.462	4.667	5.027	5
123	RL 668	ROS	78	121.95	9.517	9.632	5	20.853	1.85	1.768	45.874	0.841	64.765	8.769	5.027	3
124	RL 670	ROS	90	139	5.033	3.148	9	24.383	1.3	0.967	25.717	0.682	85.127	9	5.027	3
125	RL 672	ROS	112	119	9.033	6.148	1	24.063	0.8	1.73	24.724	0.611	68.945	7.894	5.027	3
126	RL 676	ROS	96	99	13.533	13.648	1	20.063	0.6	1.24	27.16	0.561	81.43	7.364	5.027	3
127	RL 681	ROS	82	125	13.7	13.815	7	23.063	2.6	2.06	76	4.379	77.109	9.2	5.027	5
128	RL 688	ROS	79	130.6	14.533	14.648	3	23.063	2.5	1.53	48.438	3.789	80.808	8.467	7.027	5
129	RL 691	ROS	88	142.5	13.033	13.148	1	21.563	2.25	1.16	28.384	1.779	70.282	10.4	5.027	3
130	RL 692	ROS	90	125	9.533	9.648	3	18.563	1.25	1.11	31.89	1.43	77.487	11.833	5.027	3
131	RL 700	ROS	89	137	9.033	9.148	7	25.313	3.2	1.93	40.914	1.759	77.954	9.8	5.027	3
132	RL 702	ROS	89	124	12.693	12.808	1	25.563	0.9	1.65	30	2.07	70.653	17.833	5.027	3
133	RL 703	ROS	96	118.46	8.497	8.612	1	21.775	1.78	1.574	45.437	1.46	64.851	7.864	5.027	3
134	RL 704	ROS	76	139.667	8.033	8.148	3	23.73	2.833	3.19	90.133	1.882	81.615	8.367	5.027	5
135	RL 706	ROS	80	162	12.033	12.148	9	27.063	3.96	2.064	57.588	2.158	79.217	10.433	5.027	5
136	RL 707	ROS	80	153	11.633	11.748	9	30.063	5.46	2.425	87.256	2.594	84.174	9.5	3.027	5
137	RL 724	ROS	79	119.45	7.8	7.915	5	21.855	2.41	1.44	79.799	2.562	82.269	11.497	5.027	3
138	RL 735	ROS	87	144	12.703	12.818	9	25.563	2.26	1.537	65.98	1.759	76.568	12.417	3.027	1
139	RL 739	ROS	100	121	15.033	13.148	1	27.063	1.2	1.36	27.385	1.207	77.469	8.167	3.027	1
140	RL 767	ROS	77	103	8.033	7.148	3	22.396	2.833	1.47	44.55	2.015	66.708	7.95	5.027	1
141	RL 768	ROS	74	56	11.033	4.148	1	14.063	0.4	0.846	23.65	0.381	76.963	11.467	3.027	3
142	RL 784	ROS	104	149.76	9.493	6.608	1	22.827	0.48	1.368	25.89	0.469	64.565	8.46	3.027	3
143	RL 796	ROS	92	119	12.033	12.148	1	25.063	2.1	0.98	48.443	2.498	85.082	9.333	3.027	3
144	RL 803	ROS	99	110.5	13.033	13.148	1	25.063	1.75	1.024	54.444	2.887	78.982	10.667	3.027	1
145	RL 808	ROS	92	139	13.033	12.148	3	30.063	3.9	2.547	50.19	3.579	79.986	15.8	3.027	3
146	RL 829	ROS	96	97	13.033	9.148	1	22.063	1.7	1.11	59.887	0.882	80.689	7	5.027	1
147	RL 835	ROS	88	123	13.033	12.148	5	23.163	3.45	1.81	48.11	2.521	78.813	12.633	5.027	5
148	RL 842	ROS	111	60.5	15.533	2.648	1	12.563	0.45	1.56	25.656	0.495	78.94	18.467	3.027	1
149	RL 857	ROS	91	104	8.033	5.148	1	17.063	0.44	1.43	23.854	0.462	83.305	8.794	3.027	1
150	RL 889	ROS	80	146.5	8.7	8.815	9	29.563	3.1	1.96	37.71	1.273	69.637	7.433	5.027	5
151	RL 890	ROS	92	136	10.366	9.481	1	24.063	2.433	1.86	50.833	2.829	71.476	8.65	3.027	3
152	RL 896	ROS	90	150	7.533	7.648	7	29.063	3.167	1.87	33.893	1.357	75.645	11.333	3.027	3
153	RL 934	ROS	78	134.333	7.366	6.815	3	21.063	2.45	1.76	62.585	2.716	71.455	12	3.027	3
154	RL 958	ROS	79	145.98	3.033	3.148	3	26.063	3	2.49	80.072	1.519	83.079	4.233	5.027	5
155	RL 963	ROS	82	85	8.033	1.148	1	23.363	0.44	1.684	31.69	0.517	75.627	9.743	3.027	3
156	RL 965	ROS	80	153	12.7	12.815	3	24.896	2.667	1.93	70.606	2.886	80.533	8.233	7.027	3
157	RL 967	ROS	107	116.746	8.497	7.563	3	21.427	0.42	0.869	25.66	0.587	68.881	8.763	5.027	5
158	RL 982	ROS	85	84	4.033	3.148	1	21.063	1	1.56	46.61	0.764	86.165	11.633	3.027	1
159	RL 986	ROS	87	162.3	5.033	5.148	1	24.563	4	1.38	39.623	2.632	78.417	16.8	3.027	3
160	RL 991	ROS	92	140	13.033	8.148	1	20.563	1.55	1.5	63.378	0.891	76.426	10.217	5.027	1
161	RL 997	ROS	95	145	11.533	10.648	3	25.563	3.1	2.135	47.737	2.593	79.959	14.95	3.027	3
162	RL 998	ROS	102	98	6.7	4.481	1	25.163	1.21	1.758	34.414	1.194	80.117	6.367	3.027	3
163	RL 1009	ROS	91	68.74	5.5	5.615	3	16.853	0.54	1.013	27.94	0.583	67.787	8.46	9.027	3
164	RL 1019	ROS	78	160.36	8.366	8.481	7	28.396	3.167	2.29	60.086	4.124	63.349	7.85	5.027	5
165	RL 1021	ROS	80	137.5	7.533	7.648	3	28.563	4.31	1.81	73.036	2.457	54.764	9.233	7.027	5
166	RL 1043	ROS	75	169.667	6.366	6.481	5	29.396	4.967	2.46	80.798	4.064	58.299	10.467	5.027	5
167	RL 1050	ROS	72	153.5	13.533	13.148	1	27.063	0.4	2.045	65.95	1.258	65.041	6.1	7.027	5
168	RL 1051	ROS	87	118	8.533	6.648	1	20.563	1.6	1.34	41.141	1.183	66.95	6.633	7.027	5
169	RL 1062	ROS	107	62	7.033	5.148	1	15.063	0.41	1.147	23.36	0.488	68.864	9.734	5.027	3
170	RL 1071	ROS	77	170.667	8.033	7.478	9	24.896	4.1	2.1	82.2	3.406	44.136	8.033	5.027	5
171	RL 1088	ROS	89	108	12.7	8.481	1	24.396	1.667	1.36	24.713	0.696	80.8	11.167	5.027	1
172	RL 1090	ROS	85	89.667	9.366	8.481	3	23.563	1.333	1.97	29.035	0.68	80.01	10.567	7.027	3
173	RL 1095	ROS	85	131	7.033	6.148	3	25.313	2.6	2.1	43.993	2.12	72.851	10.05	7.027	5
174	RL 1105	ROS	105	75.43	10.497	9.839	1	19.83	0.46	0.865	25.79	0.541	67.978	8.46	5.027	5
175	RL 1110	ROS	105	78.46	10.663	9.635	1	16.387	0.44	0.932	23.76	0.467	73.875	8.434	3.027	3
176	RL 1114	ROS	105	144	15.033	11.148	1	29.063	1.5	1.688	32.709	1.536	74.477	12.35	3.027	3
177	RL 1116	ROS	90	81.333	9.366	9.481	1	23.089	1.333	1.575	32.304	0.898	71.166	5.8	5.027	5
178	RL 1124	ROS	78	164.5	7.533	5.648	7	32.563	5.42	2.59	84.595	3.459	75.552	5.15	5.027	5
179	RL 1126	ROS	87	142.5	5.033	4.648	9	25.313	0.75	1.484	26.507	0.863	64.407	7.933	5.027	5
180	RL 1149	ROS	85	164	11.033	11.148	9	28.563	1.7	1.62	37.43	1.961	70.12	8.167	5.027	5
181	RL 1161	ROS	94	96	13.533	6.648	1	25.063	1	1.49	40.128	1.107	77.667	12.133	5.027	3
182	RL 1163	ROS	98	115.333	11.366	7.815	1	24.396	1.1	1.36	24.908	0.666	73.186	5.867	5.027	3
183	RL 1185	ROS	83	154.333	7.366	7.481	5	25.73	3.233	1.96	47.783	1.258	83.836	9.017	5.027	3
184	RL 1189	ROS	89	76.667	11.033	5.148	1	23.73	0.933	1.124	27.458	0.476	77.097	16.4	5.027	5
185	RL 1199	ROS	83	123.45	8.033	7.648	7	26.313	3	1.313	72.462	2.274	81.879	13.92	5.027	5
186	RL 1206	ROS	96	76	7.033	5.148	1	22.063	0.5	0.681	23.792	0.703	72.607	9.764	5.027	3
187	RL 1207	ROS	80	154	9.366	9.481	9	25.73	2.5	2.12	30.404	3.03	65.446	6	5.027	5
188	RL 1223	ROS	85	165.667	12.033	11.815	5	26.23	3.733	2.15	50.196	3.775	75.42	13.375	5.027	5
189	RL 1226	ROS	87	85	9.033	8.148	3	21.063	0.8	0.934	29.167	0.414	83.583	12.267	7.027	5
190	RL 1230	ROS	76	126.667	9.366	8.481	9	23.563	2.817	2.14	68.55	3.397	84.568	7.367	5.027	5
191	RL 1298	ROS	82	114	17.033	10.648	5	29.063	2.1	1.4	63.069	1.3	74.805	14.567	5.027	3
192	RL 1337	ROS	104	108.43	9.513	6.989	1	19.433	1.154	1.845	45.66	0.821	74.55	7.466	5.027	5
193	RL 1338	ROS	100	95	15.033	5.148	1	24.063	0.46	1.436	26.149	0.642	75.19	6.791	5.027	3
194	RL 1339	ROS	85	170.5	14.533	14.648	3	27.093	4.75	2.71	45.67	3.991	75.819	18.617	5.027	5
195	RL 1361	ROS	93	103.46	10.493	8.928	1	20.832	1.25	1.68	34.21	0.801	74.897	9.764	5.027	5
196	RL 1368	ROS	96	76	8.033	5.148	1	23.063	0.9	1.354	25.736	0.506	69.884	16.333	3.027	1
197	RL 1369	ROS	95	119.641	15.493	15.608	1	19.736	0.9	1.584	23.921	0.495	83.32	13.267	3.027	1
198	RL 1393	ROS	87	141	6.033	6.148	1	25.563	4.7	2.19	61.109	3.665	83.655	14.633	3.027	3
199	RL 1432	ROS	86	129	12.033	12.148	1	24.063	4.2	2.2	81.928	3.104	66.986	4.05	5.027	5
200	RL 1444	ROS	80	166	8.7	8.815	9	29.396	3.51	2.42	63.051	2.129	77.713	4.65	3.027	1
201	RL 1452	ROS	90	121.333	9.366	9.481	9	23.263	2.533	1.845	51.74	2.212	76.379	10.75	3.027	1
202	RL 1453	ROS	99	149.333	6.366	6.148	7	23.73	2.333	1.255	66.5	1.17	74.289	12.65	3.027	1
203	RL 1464	ROS	106	118.667	12.033	8.815	1	22.53	0.8	1.547	50.613	0.971	79.821	8.746	5.027	3
204	RL 1516	ROS	86	69.667	4.7	4.815	1	15.563	1.95	1.31	54.267	0.784	75.365	10.533	5.027	3
205	RL 1535	ROS	90	141.667	4.7	4.815	5	23.73	2.633	1.76	57.88	1.25	70.409	10.333	5.027	3
206	RL 1542	ROS	84	135.667	6.033	6.481	1	24.423	3.2	1.71	52.56	2.427	81.244	10.25	3.027	3
207	RL 1543	ROS	105	89.476	7.513	7.628	3	19.823	0.56	0.66	25.794	0.582	80.067	7.64	3.027	1
208	RL 1558	ROS	90	87	7.366	7.481	1	20.73	0.533	0.869	24.656	0.521	77.795	14.483	3.027	1
209	RL 1591	ROS	85	119	4.7	4.815	5	20.73	1.933	1.933	45.36	1.38	77.279	11.95	3.027	3
210	RL 1592	ROS	84	124.333	5.033	5.148	1	21.063	1.433	2.17	59.29	1.022	82.492	11.25	3.027	3
211	RL 1595	ROS	76	131.333	4.533	4.648	1	20.396	2.533	1.98	69.064	0.842	73.281	9.592	3.027	3
212	RL 1619	ROS	85	139.333	6.366	6.481	7	21.063	2.6	1.71	48.326	1.65	84.179	8.083	3.027	3
213	RL 1629	ROS	86	125	5.366	5.481	3	24.063	2.5	1.607	32.442	1.34	73.627	8.442	5.027	3
214	RL 1647	ROS	99	52.5	5.033	4.648	1	14.063	0.4	1.41	26.944	0.527	73.508	8.5	5.027	3
215	RL 1650	ROS	96	119	6.533	5.148	7	19.563	1.85	2.515	89.41	1.321	80.841	15.333	5.027	1
216	RL 1656	ROS	93	138	7.033	7.148	7	24.087	3.567	1.56	55.586	1.599	77.958	14.9	7.027	3
217	RL 1665	ROS	94	90	8.366	8.481	1	22.063	2.533	2.263	43.25	1.741	70.16	17.4	5.027	3
218	RL 1680	ROS	98	87	5.033	5.148	1	27.063	1.2	1.21	25.263	0.582	78.883	8.9	5.027	5
219	RL 1714	ROS	91	147.667	3.7	3.148	1	21.73	3.1	1.39	51.282	1.24	73.932	12.7	5.027	3
220	RL 1719	ROS	92	132.333	9.7	9.481	3	25.396	3.033	1.625	55.793	1.905	71.542	12.017	5.027	3
221	RL 1718	ROS	89	134	5.033	3.648	5	20.063	2.05	1.745	52.541	0.966	82.882	10.283	5.027	3
222	RL 1720	ROS	92	146	8.533	8.648	3	25.063	3.1	1.397	55.669	2.318	84.658	11.883	5.027	1
223	RL 1781	ROS	103	96	6.033	6.148	5	17.063	1.5	1.058	65.169	1.283	83.604	8.79	3.027	1
224	RL 1782	ROS	100	100	6.033	6.148	1	17.063	0.75	1.125	30.909	1.117	73.108	8.431	5.027	1
225	RL 1791	ROS	100	132.333	7.7	7.815	1	27.396	2.567	1.8	27.336	2.309	74.694	11.567	5.027	1
226	RL 1794	ROS	97	88.667	8.366	7.481	1	19.396	1.6	1.428	48.779	2.034	75.746	15.333	3.027	3
227	RL 1807	ROS	103	118.46	8.493	8.608	3	22.857	0.44	1.834	44.952	0.989	63.532	8.179	5.027	3
228	RL 1831	ROS	86	131	5.7	5.815	1	22.063	2.233	1.3	42.22	0.974	80.922	11.267	5.027	3
229	RL 1838	ROS	80	134	5.7	5.815	9	24.063	3.067	2.24	68.91	0.829	80.813	10.467	5.027	5
230	RL 1850	ROS	105	95.76	9.814	9.929	1	17.954	0.45	0.845	24.96	0.435	64.172	9.475	5.027	5
231	RL 1980	ROS	85	121.667	5.7	5.481	7	25.063	2.233	1.44	77.44	0.959	75.424	11.3	5.027	1
232	RL 2029	ROS	101	142.5	10.033	10.148	7	25.063	3.74	1.984	60.103	3.741	79.759	12.1	5.027	1
233	RL 2122	ROS	93	87.333	8.033	8.148	1	19.063	1.567	1.67	30.48	1.497	74.208	10.917	5.027	3
234	RL 2174	ROS	102	79.667	3.7	3.148	1	14.396	0.733	1.41	37.719	0.603	68.636	9.167	3.027	1
235	RL 2196	ROS	93	110.333	9.363	9.148	1	20.063	3.033	1.85	68.118	3.263	72.241	12.867	5.027	1
236	RL 2197	ROS	76	140	9.533	9.648	7	27.813	2.8	1.975	69.236	3.711	73.166	3.5	5.027	5
237	RL 2203	ROS	80	149	8.366	7.815	7	25.396	3	1.98	86.364	2.23	85.098	7.533	5.027	5
238	RL 2214	ROS	74	120	9.7	9.815	3	23.463	1.733	1.358	77.987	3.216	76.276	4.6	5.027	5
239	RL 2215	ROS	76	137.667	8.7	8.815	9	25.863	3.267	2.52	78.173	2.904	78.24	4.167	7.027	5
240	RL 2218	ROS	82	121.333	9.7	8.148	7	23.296	2.833	1.842	81.383	1.929	74.647	6.067	5.027	5
241	RL 2221	ROS	75	146.333	5.7	5.148	9	25.23	3.433	2.58	78.256	1.526	78.589	6.667	5.027	5
242	RL 2241	ROS	74	134.333	6.7	5.815	1	24.896	3.533	2.51	79.281	2.008	75.593	4.967	5.027	5
243	RL2248	ROS	74	143	9.366	7.815	5	27.183	3.533	3.12	78.482	2.504	77.837	7.667	5.027	5
244	RL 2253	ROS	82	93.667	9.033	9.148	3	20.73	2.9	1.86	74.484	1.804	80.271	16.85	5.027	1
245	RL 2280	ROS	76	103	12.366	12.148	7	24.463	2.3	2.19	68.396	3.624	81.989	8.833	5.027	5
246	RL 2285	ROS	76	99	6.033	6.148	1	23.063	2.25	2.26	63.333	1.526	84.056	3.65	5.027	5
247	RL 2286	ROS	74	85	9.7	8.815	1	27.563	3	1.88	57.735	1.643	77.472	10.4	7.027	5
248	RL 2288	ROS	98	76.333	6.033	5.481	1	20.896	1.15	0.96	47.126	0.828	75.854	11.767	5.027	1
249	RL 2294	ROS	85	156.667	5.7	5.815	7	26.423	5.84	2.23	89.518	4.183	85.771	18	5.027	3
250	RL 2298	ROS	82	71.5	12.366	9.815	1	19.763	1.367	2.23	62.243	1.214	63.457	8.267	5.027	5
251	RL 2299	ROS	89	90.36	12.033	9.148	1	26.603	2.7	1.85	46.893	2.183	71.026	14.85	5.027	1
252	RL 2302	ROS	98	74.667	9.7	9.148	1	19.23	0.55	1.21	40.642	1.022	62.541	10.767	3.027	1
253	RL 2306	ROS	74	125	11.366	11.148	1	25.396	3.067	1.41	80.812	3.176	81.457	7.233	5.027	5
254	RL 2310	ROS	105	72.333	6.033	5.481	1	18.23	0.5	1.34	57.051	0.675	79.686	9.956	5.027	3
255	RL 2312	ROS	101	82.333	11.7	10.481	1	20.13	0.8	1.1	26.539	0.905	61.291	8.464	5.027	5
256	RL 2319	ROS	74	137.5	10.533	10.648	3	28.563	5.01	2.92	78.297	3.932	76.561	4.267	5.027	5
257	RL 2325	ROS	86	77.5	11.033	10.148	1	27.813	1.5	0.86	24.495	0.436	74.208	14.2	5.027	5
258	RL 2334	ROS	76	104.76	9.5	9.615	5	21.527	0.56	1.869	44.56	0.78	77.894	8.46	5.027	5
259	RL 2337	ROS	95	155	8.366	8.481	1	26.03	2.833	1.95	55.196	1.491	82.829	17.3	5.027	1
260	RL 2338	ROS	93	74	13.533	10.648	1	22.563	1.2	1.457	37.444	0.964	81.961	8.49	3.027	3
261	RL 2339	ROS	80	104.5	5.033	5.148	1	22.313	3.6	1.576	77.778	1.413	77.469	3.8	7.027	5
262	RL 2341	ROS	80	139.667	8.7	8.815	5	24.063	3.733	1.97	82.325	2.164	78.764	5.783	5.027	5
263	RL 2342	ROS	78	145	8.366	8.481	7	24.563	4.1	2.22	73.605	3.578	81.875	3.167	5.027	5
264	RL 2348	ROS	78	139.5	10.533	9.148	5	27.563	3.05	2.07	84.938	2.656	85.266	5.733	5.027	3
265	RL 2349	ROS	73	130.5	9.533	8.648	3	26.563	2.8	2.105	67.2	2.769	81.576	10.67	5.027	3
266	RL 2350	ROS	81	138.333	7.7	7.815	9	27.73	3.3	1.78	68.46	2.122	80.084	3.467	5.027	3
267	RL 2363	ROS	72	115	8.533	6.648	5	25.563	2.96	2.84	79.006	2.04	84.025	3.9	5.027	5
268	RL 2364	ROS	72	128.5	7.533	7.648	7	23.073	2.6	2.64	73.233	2.107	85.319	5.5	5.027	5
269	RL 2366	ROS	81	145.69	12.033	12.148	7	29.063	1.8	1.748	77.679	0.921	81.986	7.633	5.027	3
270	RL 2373	ROS	80	126.5	9.633	8.148	3	29.313	3.4	1.6	61.856	1.555	70.208	9.033	7.027	5
271	RL 2401	ROS	71	95	15.033	15.148	5	24.433	0.9	1.869	73.333	1.104	68.808	8.72	5.027	5
272	RL 2402	ROS	70	116	11.533	11.648	3	23.73	1.167	1.458	65.493	1.664	65.875	3.433	5.027	5
273	RL 2422	ROS	78	120	9.033	9.148	9	23.063	1.9	2.14	85.024	1.654	48.201	3.05	5.027	5
274	RL 2424	ROS	84	129.333	10.366	9.481	5	25.396	1.867	1.65	49.622	0.862	62.89	3.45	7.027	3
275	RL 2425	ROS	78	133.667	13.366	13.481	9	23.73	2.233	1.83	75.346	1.759	78.938	6.933	7.027	3
276	RL 2439	ROS	83	138.667	8.366	8.481	9	24.063	2.6	1.758	88.462	1.157	82.418	9.483	5.027	3
277	RL 2453	ROS	85	116.5	7.533	5.148	1	23.063	1.5	1.458	44.231	0.564	74.57	7.1	5.027	1
278	RL 2474	ROS	81	140	8.033	8.148	9	24.063	2.2	2.19	37.649	1.171	75.286	4.8	5.027	5
279	RL 2478	ROS	85	120.667	12.493	12.608	9	26.063	1.167	1.656	25.018	0.916	74.868	10.2	5.027	5
280	RL 2491	ROS	85	120.46	9.246	9.361	3	23.848	1.63	1.762	58.62	0.874	80.424	15.333	3.027	3
281	RL 2494	ROS	78	126.667	9.033	9.148	5	26.23	2.4	2.11	58.502	1.661	82.125	8.9	5.027	5
282	RL 2631	ROS	78	136.46	9.494	9.609	3	23.742	1.34	1.842	55.79	1.091	57.866	7.46	5.027	5
283	RL 2646	ROS	70	114	8.033	8.148	9	22.463	2.9	1.896	68.937	1.492	68.375	7.5	5.027	5
284	RL 2683	ROS	67	111	9.533	9.648	1	25.463	2.354	2.436	72.351	2.256	77.23	13.533	5.027	5
285	RL 2777	ROS	75	119.714	8.409	8.524	1	22.309	1.24	1.796	64.464	1.332	75.747	7.46	5.027	5
286	RL 2834	ROS	75	141.63	9.796	9.911	1	23.857	1.54	1.1	41.46	1.17	69.858	6.475	5.027	5
287	RL 2847	ROS	76	139.333	8.533	8.648	9	25.73	2.54	2.136	68.46	1.954	66.351	11.933	5.027	5
288	RL 2851	ROS	91	56	5.033	3.481	1	15.23	0.4	1.763	27.921	0.779	71.804	11.967	5.027	3
289	RL 3020	ROS	76	148.46	12.83	11.127	3	24.127	0.42	1.21	23.467	0.43	74.618	12.85	5.027	5
290	RL 3038	ROS	76	141.65	7.366	7.481	9	25.363	3.9	2.768	81.49	2.325	69.715	9.782	5.027	5
291	RL 3041	ROS	88	149	8.033	8.148	1	25.563	1.9	1.168	29.707	1.136	84.114	12.067	7.027	3
292	RL 3052	ROS	92	119.565	9.827	8.942	1	23.834	0.56	1.241	26.4	0.802	84.764	7.89	5.027	5
293	RL 3163	ROS	88	88	12.7	12.815	5	26.33	0.9	1.137	28.821	1.085	76.708	13.017	5.027	3
294	RL 3421	ROS	76	140.32	14.033	11.148	3	25.533	2.25	2.341	70.469	3.602	63.973	4.1	5.027	5
295	RL 3439	ROS	76	150.5	13.533	10.648	7	28.313	2.3	2.76	73.96	3.562	84.922	5.2	5.027	5
296	RL 3846	ROS	78	99.5	6.033	5.648	5	22.813	2	1.864	63.96	0.964	68.001	10.167	7.027	7
297	RL 3849	ROS	87	78.333	15.033	13.815	7	21.563	0.5	1.542	38.986	0.838	77.733	11.9	3.027	1
298	RL 3852	ROS	89	69.667	9.7	8.815	1	18.563	0.967	1.378	27.493	0.704	79.59	11.767	5.027	1
299	RL 3853	ROS	82	96.333	10.363	10.478	7	25.063	0.55	1.568	25.865	0.616	77.018	14.6	3.027	1
300	RL 3857	ROS	85	85	9.533	9.648	3	23.063	1.533	1.813	56.052	1.018	79.372	14.883	5.027	1
301	RL 3865	ROS	85	77.667	14.7	12.148	1	21.396	1.8	1.79	40.715	2.523	74.375	17.383	5.027	1
302	RL 3871	ROS	95	70	8.7	6.148	1	21.063	1.45	1.84	37.076	0.753	74.669	14.05	5.027	1
303	RL 3872	ROS	84	126	13.366	9.148	1	20.73	1.7	1.66	60.074	1.661	79.705	11.283	5.027	1
304	RL 3873	ROS	85	74.667	9.033	6.815	1	20.73	1.533	1.45	34.413	1.366	73.668	12.233	5.027	1
305	RL 3877	ROS	78	86.333	7.033	7.148	7	22.396	1.767	1.86	45.551	1.35	76.675	10.267	5.027	5
306	RL 3879	ROS	80	80.667	12.366	12.815	1	23.063	1.333	1.63	31.023	0.677	76.675	9.233	5.027	3
307	RL 3880	ROS	80	81.333	9.366	8.815	1	21.063	2.5	2.13	55.508	1.023	82.335	11.617	3.027	1
308	RL 3883	ROS	80	73.667	10.366	9.148	1	18.063	1.167	1.95	49.419	1.144	79.703	9.5	3.027	1
309	RL 3887	ROS	67	137	12.033	11.815	3	22.33	2.233	2.19	74.805	4.533	80.112	5.867	5.027	5
310	RL 3890	ROS	80	82.333	10.366	10.481	1	19.73	1.067	2.24	46.801	1.069	73.184	7.983	5.027	3
311	RL 3898	ROS	83	75	15.033	15.148	1	21.063	1.333	1.72	35.369	2.218	79.154	14	5.027	3
312	RL 3899	ROS	85	88	11.533	11.648	7	21.563	0.5	0.964	28.958	0.414	69.702	15.833	5.027	3
313	RL 3900	ROS	83	76.46	9.767	9.882	3	23.727	1.1	1.562	54.64	0.84	69.181	9.745	5.027	3
314	RL 3901	ROS	86	79.461	9.5	9.615	1	19.527	1.21	1.796	52.964	0.654	72.186	9.46	5.027	3
315	RL 3909	ROS	92	70	12.033	9.648	7	24.063	0.867	1.358	28.636	1.064	81.964	14.933	3.027	3
316	RL 3911	ROS	73	93	9.033	9.148	3	21.063	0.6	1.555	64.286	0.636	77.243	9.8	5.027	5
317	RL 3914	ROS	80	71.469	9.797	9.912	3	18.712	1.21	1.436	55.16	0.794	79.887	10.565	5.027	3
318	RL 3917	ROS	83	94	13.033	13.148	5	22.063	1.5	1.3	32.92	1.024	71.562	16.967	5.027	1
319	RL 3918	ROS	87	80.333	14.033	11.148	1	21.063	1	1.732	27.313	0.629	71.675	14.967	5.027	1
320	RL 3919	ROS	86	103	9.033	9.148	3	25.063	3.6	2.31	60.793	2.104	85.003	10.167	5.027	3
321	RL 3969	ROS	82	82.333	11.7	11.815	3	20.063	1.667	1.38	45.996	1.044	76.942	7.667	5.027	3
322	RL 3978	ROS	82	74.667	11.7	11.815	5	19.396	2.3	2.18	49.713	2.146	75.154	14.067	5.027	1
323	RL 3982	ROS	86	77.667	8.363	8.478	3	19.063	1.967	1.92	59.877	0.789	81.004	13.167	3.027	1
324	RL 3983	ROS	89	86.667	12.366	12.481	1	21.063	1.267	1.411	33.424	0.784	75.573	13.25	3.027	3
325	RL 3991	ROS	80	89.667	5.7	5.815	1	19.73	1.133	1.73	43.704	0.838	71.989	8.633	5.027	3
326	RL 3994	ROS	88	98.333	14.7	10.815	3	18.396	1.333	1.83	66.514	0.924	78.769	12.133	5.027	1
327	RL 3996	ROS	88	107.46	7.822	7.937	1	18.527	0.84	1.963	34.97	0.532	71.449	10.95	5.027	1
328	RL 4009	ROS	83	130	10.366	10.481	3	27.73	2.3	1.66	48.873	1.025	63.313	6.483	7.027	1
329	RL 4018	ROS	76	128	6.366	6.481	1	22.396	1.267	2.096	80.294	0.519	82.969	4.633	5.027	1
330	RL 4060	ROS	84	129	5.366	5.481	1	22.73	0.833	0.968	25.667	0.453	72.675	10.2	7.027	1
331	RL 4065	ROS	72	101.967	8.033	8.148	1	20.49	1.767	2.2	82.594	1.245	77.332	4	7.027	3
332	RL 4066	ROS	80	145.333	11.033	8.815	3	26.85	2.9	2.08	78.764	0.931	72.639	5.933	5.027	5
333	RL 4071	ROS	87	69.167	8.7	7.481	1	20.163	2.1	1.88	66.423	1.087	71.672	9.533	3.027	1
334	RL 4076	ROS	80	128.2	9.366	8.481	5	26.663	2.167	1.35	63.332	1.305	73.805	3.292	5.027	5
335	RL 4078	ROS	89	98.667	8.7	7.815	5	26.063	1.4	1.81	52.131	1.424	73.818	14.233	3.027	1
336	RL 4087	ROS	79	116.6	10.7	10.815	3	25.563	2.3	2.37	86.928	1.731	80.7	5.5	5.027	5
337	RL 4088	ROS	76	110.767	9.366	9.478	5	25.163	1.8	1.86	68.875	1.428	79.699	5.067	5.027	5
338	RL 4089	ROS	97	73.333	7.366	6.815	1	19.896	1.467	1.79	55.54	0.864	75.579	10.8	5.027	1
339	RL 4090	ROS	90	65.667	6.366	5.481	1	18.23	1.467	1.47	45.977	0.85	82.675	9.133	5.027	1
340	RL 4093	ROS	76	98.1	9.033	9.148	3	21.596	2.367	1.57	78.269	1.388	79.727	4.433	5.027	5
341	RL 4102	ROS	83	115	11.033	9.148	3	25.363	2.033	1.66	68.141	1.555	77.554	6.35	5.027	5
342	RL 4103	ROS	92	70.5	7.533	6.648	3	18.813	1.9	2.18	39.447	0.794	72.342	14.233	5.027	1
343	RL 4104	ROS	90	63	6.033	5.481	3	18.063	1.033	1.76	30.805	0.664	75.671	13.75	5.027	1
344	RL 4109	ROS	80	119.667	7.033	7.148	1	22.763	2.4	2.33	86.909	1.519	84.418	10	5.027	1
345	RL 4114	ROS	85	87.5	6.366	5.481	3	20.43	2.267	2.35	81.771	1.486	84.784	11.683	3.027	1
346	RL 4120	ROS	80	96.633	5.7	5.481	3	25.43	3.6	1.83	47.624	1.471	77.344	12.867	5.027	1
347	RL 4128	ROS	85	86.267	7.7	6.481	3	23.43	2.467	2.28	57.334	1.328	75.629	13.767	5.027	3
348	RL 4131	ROS	85	120.567	12.033	10.481	3	24.496	3.133	2.29	90.602	4.971	85.62	9.683	3.027	3
349	RL 4134	ROS	84	87.467	8.033	6.148	3	24.096	3.367	2.07	66.159	1.847	81.099	11.683	3.027	1
350	RL 4138	ROS	80	121.667	5.366	5.481	7	23.096	1.967	2.38	77.619	1.027	77.824	3.792	5.027	5
351	RL 4143	ROS	85	91.867	4.366	4.148	7	22.13	3.167	1.77	46.972	1.133	74.843	11.867	5.027	1
352	RL 4149	ROS	90	78.333	11.033	9.481	1	17.063	1.767	1.83	46.281	1.88	82.219	12.067	5.027	1
353	RL 4156	ROS	84	84.133	9.033	8.148	3	22.396	2.967	2.32	39.81	2.072	77.58	10.667	5.027	1
354	RL 4159	ROS	91	84.667	7.033	5.481	1	20.563	2.633	1.99	40.079	1.084	79.828	17.117	5.027	1
355	RL 4164	ROS	90	81.667	9.366	7.481	1	23.396	1.167	1.384	26.039	0.768	64.425	14.45	3.027	3
356	RL 4165	ROS	92	84.667	6.7	5.148	3	22.73	2.05	1.72	72.384	0.82	83.018	13.817	5.027	3
357	RL 4167	ROS	85	150.25	10.033	10.148	3	30.313	4.9	2.99	87.431	4.764	76.481	10.9	5.027	5
358	RL 4176	ROS	76	133.433	9.7	9.481	9	25.463	2.4	2.37	71.936	2.215	80.965	3.767	5.027	5
359	RL 4180	ROS	83	102.833	12.033	11.815	1	21.996	1.833	2.15	55.504	1.881	79.512	12.983	5.027	3
360	RL 4189	ROS	80	118.033	9.7	9.815	1	23.43	2.5	2.64	82.448	1.913	74.208	3.433	7.027	3
361	RL 4190	ROS	78	125.033	7.366	7.148	3	25.063	1.9	1.98	61.686	2	81.5	7.2	5.027	5
362	RL 4193	ROS	94	60.333	4.366	4.148	1	15.963	0.467	1.258	24.288	0.552	70.541	5.567	5.027	1
363	RL 4199	ROS	80	132.133	13.366	12.148	5	21.696	2.4	1.73	76.759	1.594	72.24	7.167	5.027	5
364	RL 4200	ROS	80	133.767	10.033	8.148	9	23.796	1.467	1.7	59.123	0.777	73.664	6.242	5.027	5
365	RL 4204	ROS	72	128.4	5.366	5.481	5	24.13	2.367	1.69	78.99	0.771	85.176	3.283	5.027	5
366	RL 4210	ROS	80	118.467	4.366	4.481	3	23.633	2.967	1.59	66.964	1.151	86.318	3.233	5.027	5
367	RL 4213	ROS	105	68	8.033	6.481	1	20.23	0.833	1.28	23.137	0.472	80.01	7.65	5.027	1
368	RL 4214	ROS	95	63	4.033	3.815	1	16.896	0.59	1.32	23.369	0.423	78.914	10.8	5.027	3
369	RL 4218	ROS	92	73	6.033	4.815	1	17.363	0.5	1.36	25.801	0.436	81.264	13.667	5.027	1
370	RL 4219	ROS	96	101	5.033	5.148	1	22.063	0.9	1.43	26.913	0.593	79.253	11.9	5.027	1
371	RL 4239	ROS	86	149.633	4.366	3.148	1	29.463	5.1	2.16	87.428	2.656	85.004	12.6	5.027	1
372	RL 4240	ROS	81	135.467	7.7	6.148	3	23.83	4.167	1.99	73.753	2.204	78.135	4.583	5.027	5
373	RL 4251	ROS	76	143.067	4.7	4.148	5	27.096	3.3	2.72	72.585	0.914	84.532	4	5.027	7
374	RL 4253	ROS	80	126.967	4.366	3.481	1	21.03	3.933	1.85	76.724	1.288	79.718	3.375	5.027	5
375	RL 4254	ROS	73	137.333	9.366	9.481	9	26.73	4.4	2.47	87.105	1.554	56.111	6.533	3.027	1
376	RL 4255	ROS	108	95	5.033	4.148	1	21.063	1.2	1.436	23.984	0.566	66.603	10.967	3.027	1
377	RL 4259	ROS	78	148.733	9.366	9.148	9	25.196	4.2	2.78	79.635	1.958	76.208	8.017	5.027	5
378	RL 4269	ROS	78	121.75	7.033	6.648	1	25.563	2.4	1.59	77.892	2.043	84.451	7.567	5.027	5
379	RL 4278	ROS	85	133.5	9.7	8.481	1	27.896	2.067	1.684	56.939	1.487	83.564	10.267	5.027	3
380	RL 4279	ROS	80	120.767	8.033	6.815	3	24.863	2.467	2.5	63.69	2.46	75.718	6.017	7.027	3
381	RL 4281	ROS	108	80	6.033	2.148	1	15.063	0.4	1.036	25.48	0.535	73.574	7.65	5.027	1
382	RL 4301	ROS	78	115.867	10.033	9.815	7	25.796	1.867	1.74	81.627	2.539	83.536	6.75	5.027	3
383	RL 4303	ROS	85	117.6	9.033	7.648	1	24.163	2	1.684	76.508	0.757	84.285	7.033	5.027	3
384	RL 4317	ROS	83	131.8	8.366	7.148	1	26.83	3.2	2	59.283	0.998	76.342	12.892	5.027	3
385	RL 4322	ROS	79	132.4	7.366	6.148	9	22.63	2.8	1.77	74.658	1.414	82.907	5.167	5.027	3
386	RL 4353	ROS	94	100	6.033	6.148	1	15.063	1.8	1.968	55.47	1.38	83.671	12.167	3.027	3
387	RL 4354	ROS	78	98.8	6.033	6.148	3	30.73	3.433	2.18	61.321	2.012	70.799	6.8	5.027	5
388	RL 4366	ROS	74	151.15	11.533	11.648	9	29.513	3.333	2.38	62.633	2.565	77.779	4.983	5.027	1
389	RL 4382	ROS	80	110	5.033	4.148	5	22.063	1.69	1.83	64.952	1.318	82.065	8.833	5.027	3
390	RL 4415	ROS	76	117.667	10.033	9.148	3	20.163	2.733	2.34	86.471	1.531	73.257	3.433	5.027	5
391	RL 4431	ROS	80	111.033	6.033	4.481	1	22.363	3.133	3.04	86.761	1.208	74.89	4.233	7.027	3
392	RL 4438	ROS	80	119.933	6.366	6.481	7	22.93	2.167	2.16	89.595	1.408	79.634	3.183	5.027	5
393	RL 4452	ROS	82	131.3	5.033	4.481	3	30.096	3.667	2.53	87.523	2.552	79.24	5.15	5.027	3
394	RL 4491	ROS	85	86.767	6.7	6.815	3	20.73	2.767	1.39	68.743	1.965	77.943	14.217	5.027	1
395	RL 4513	ROS	87	96.5	14.533	9.148	1	20.311	1.6	1.67	33.948	0.407	74.41	11.6	3.027	3
396	RL 4519	ROS	94	77.667	7.366	5.815	1	18.396	0.5	1.036	26.064	0.551	78.502	13.617	5.027	1
397	RL 4554	ROS	85	112.267	10.366	7.481	3	24.796	2.667	1.72	73.439	1.822	77.706	7.583	5.027	3
398	RL 4557	ROS	113	97.464	9.497	9.615	1	18.809	0.74	1.241	25.69	0.596	77.354	8.456	5.027	1
399	RL 4568	ROS	86	83.967	10.366	5.481	1	22.93	2.55	1.857	66.212	0.865	76.195	14.583	3.027	1
400	RL 4595	ROS	82	122.067	6.033	5.148	1	27.196	4.533	1.82	85.495	2.411	84.714	9.867	5.027	1
401	RL 4609	ROS	85	141.7	13.366	12.815	9	22.913	1.133	1.61	43.393	0.606	79.435	11.917	3.027	1
402	RL 4622	ROS	70	130.633	6.033	5.815	5	25.63	1.667	2.3	66.849	0.672	64.593	5.9	5.027	5
403	RL 4653	ROS	80	149.267	11.033	10.148	5	25.93	1.8	2.26	46.51	0.662	72.541	7.367	3.027	5
404	RL 4666	ROS	78	142	6.7	5.815	7	25.463	2.867	2.02	69.795	0.823	69.885	3.783	3.027	5
405	RL 4725	ROS	90	91.333	7.7	7.815	3	23.063	3.25	2.18	73.396	1.071	79.757	18.283	5.027	3
406	RL 4824	ROS	100	90.667	7.7	7.815	1	17.563	1.133	1.384	32.375	0.705	81.097	8.233	3.027	1
407	RL 4937	ROS	93	107	7.533	7.648	7	22.563	3	1.68	61.358	1.117	75.676	9.3	3.027	1
408	RL 4945	ROS	83	146.833	9.7	9.148	5	24.33	2.767	1.82	56.797	2.336	72.285	7.7	3.027	1
409	RL 4947	ROS	85	110	6.033	5.148	9	21.063	2.5	1.33	75.225	1.338	77.493	8.683	3.027	3
410	RL 4963	ROS	96	82	5.366	5.481	1	19.83	1.233	1.297	31.421	0.638	74.578	12.5	3.027	1
411	RL 4966	ROS	88	119.533	10.033	8.481	1	27.163	3.233	1.98	49.951	1.542	75.665	13.283	3.027	1
412	RL 4999	ROS	80	71.2	8.033	6.481	1	20.53	1.9	2.07	60.36	1.073	80.149	13.6	3.027	1
413	RL 5052	ROS	86	117	7.7	7.481	9	20.396	2	1.57	44.655	1.495	75.039	10.25	3.027	1
414	RL 5082	ROS	95	99	3.033	2.148	7	24.563	0.5	1.237	30.773	1.281	84.05	7.133	3.027	1
415	RL 5109	ROS	84	142.667	11.7	10.815	7	24.53	2.967	2.13	58.778	1.017	80.875	10.75	3.027	3
416	RL 5120	ROS	89	137.333	6.033	5.148	9	30.73	3.233	1.38	59.503	2.541	86.958	14.1	5.027	3
417	RL 5191	ROS	81	123	9.7	8.815	1	23.23	2.75	2.27	81.837	1.359	73.077	9.925	3.027	1
418	RL 5279	ROS	89	84.333	8.033	6.815	1	24.396	1.233	1.967	53.231	0.899	85.66	9.65	3.027	1
419	RL 5287	ROS	87	75.333	11.033	6.148	1	20.063	1.5	1.738	32.932	0.876	77.572	8.7	3.027	1
420	RL 5404	ROS	87	131	9.366	8.148	7	24.996	2.8	2.19	58.134	1.441	72.733	9.233	3.027	1
421	RL 5406	ROS	87	81	6.366	6.148	1	20.33	1.5	2.036	43.061	0.872	77.289	11.333	3.027	1
422	RL 5446	ROS	87	131	12.033	10.148	7	26.863	1.5	0.743	70.588	3.817	80.976	7.2	3.027	3
423	RL 5475	ROS	85	139.333	7.033	6.815	3	26.563	2.533	2.37	70.72	1.31	78.817	9.683	3.027	1
424	RL 5518	ROS	78	139.667	5.366	5.481	9	24.73	1.7	2.05	65.832	1.124	67.518	4.217	3.027	3
425	RL 5521	ROS	83	112	8.033	8.148	7	25.396	1.467	1.259	32.992	0.95	83.674	12.567	3.027	1
426	RL 5522	ROS	82	151	6.033	6.148	7	28.23	1.3	1.437	42.5	0.684	78.375	7.983	3.027	3
427	RL 5529	ROS	86	139	5.033	5.148	7	24.383	1.3	2.116	58.007	1.046	83.614	9.167	3.027	3
428	RL 5530	ROS	90	113.667	6.366	5.815	3	24.73	1.867	1.761	38.997	2.334	78.513	10.433	3.027	1
429	RL 5531	ROS	90	114.333	6.033	5.481	1	21.563	2.3	2.09	53.013	1.389	80.693	9.367	3.027	1
430	RL 5553	ROS	85	123	4.366	4.148	5	25.13	2.15	1.81	64.194	1.065	78.664	8.683	3.027	3
431	RL 5591	ROS	85	126.333	3.366	3.481	1	23.563	2.85	1.95	69.587	0.728	77.407	9.367	3.027	1
432	RL 5703	ROS	88	120.667	5.7	5.481	1	24.93	3	1.93	65.529	1.226	78.582	9.2	1.027	5
433	RL 5731	ROS	85	130	5.366	5.148	5	24.063	2.033	2.16	48.56	0.677	74.153	8.25	3.027	1
434	RL 5779	ROS	83	96.667	4.366	4.481	1	18.73	1.9	2.048	82.941	0.963	83.531	4.95	5.027	1
435	RL 5807	ROS	88	126	4.033	3.815	3	23.23	2.967	1.73	86.539	0.811	84.336	8.533	3.027	1
436	RL 5834	ROS	85	135.333	5.7	5.481	5	28.73	2.7	2.24	56.508	0.522	73.901	8.9	5.027	1
437	RL 5888	ROS	83	122.333	6.033	6.148	1	26.396	3	2.9	52.439	1.019	75.234	7.567	5.027	3
438	RL 5897	ROS	80	118.667	4.033	3.815	5	23.896	2.4	1.98	71.276	1.17	83.343	4.05	5.027	3
439	RL 5917	ROS	83	143.333	6.033	5.481	3	25.063	2.2	1.657	48.665	0.39	74.554	9.2	3.027	3
440	RL 5945	ROS	85	133.667	8.033	7.481	5	26.563	4.767	2.22	71.902	2.039	79.561	12.35	3.027	3
441	RL 6142	ROS	80	122	6.033	6.148	7	24.063	3.7	2.09	83.823	0.687	72.432	3.917	3.027	3
442	RL 6161	ROS	89	110	4.033	4.148	1	22.063	3.25	1.47	87.112	1.586	85.42	11.767	3.027	3
443	RL 6298	ROS	85	149	7.533	7.148	7	29.063	5.033	2.03	89.512	3.57	76.257	12.367	3.027	1
444	RL 6337	ROS	86	95	8.033	7.481	3	23.73	2.367	2.26	53.757	2.017	78.005	11.767	3.027	3
445	RL 6351	ROS	85	129.764	9.8	9.915	7	18.812	1.58	2.01	47.396	0.966	75.271	9.15	3.027	3
446	RL 6361	ROS	86	131.667	7.366	6.815	7	25.396	4.133	2	58.009	2.982	85.079	14.633	3.027	1
447	RL 6366	ROS	87	135.667	7.366	7.481	7	30.063	4.233	2.39	52.123	2.974	86.932	12.9	3.027	3
448	RL 6368	ROS	88	122	5.533	5.648	3	23.063	3.7	2.33	88.812	2.749	83.403	8.833	3.027	3
449	RL 6373	ROS	82	116.667	4.366	4.481	7	20.73	2.533	1.72	38.72	1.252	78.756	12.017	5.027	1
450	RL 6379	ROS	102	111.49	8.7	8.815	1	20.531	1.64	1.84	48.62	1.205	76.263	9.54	5.027	1
451	RL 6380	ROS	89	131	9.033	9.148	5	25.296	4.5	2.15	73.255	1.649	63.828	14.583	5.027	5
452	RL 6389	ROS	90	81	5.7	5.815	1	20.096	2.7	2.35	47.334	0.804	84.408	13.417	3.027	1
453	RL 6390	ROS	90	134	8.366	6.815	5	24.396	2.733	2.04	49.275	2.477	80.862	12.783	5.027	1
454	RL 6432	ROS	82	124.667	5.033	4.815	9	24.73	3.133	2.16	68.348	0.943	75.515	10.492	5.027	1
455	RL 6447	ROS	82	132.667	4.033	3.148	7	26.396	2.367	1.75	51.578	0.805	74.062	12.783	5.027	1
456	RL 6647	ROS	89	125	6.7	5.815	5	24.063	2.8	1.84	52.977	1.188	76.368	12.933	5.027	1
457	RL 6828	ROS	83	130.333	4.033	4.148	7	25.73	4.167	2.15	79.505	1.312	78.476	12.933	5.027	1
458	RL 7012	ROS	90	116	5.366	4.148	7	21.896	3.133	1.19	34.208	1.71	77.541	16.383	5.027	1
459	RL 7044	ROS	83	109.333	5.033	4.815	7	23.063	4.167	2.37	84.581	1.477	82.373	14.567	3.027	1
460	RL 7164	ROS	89	108.333	6.033	5.815	5	21.73	3.533	1.66	66.507	2.383	83.323	11.8	3.027	1
461	RL 7209	ROS	93	151.667	5.366	5.148	5	28.396	2.833	2	41.81	1.429	82.626	11.933	3.027	1
462	RL 7290	ROS	92	127	5.033	5.148	7	25.563	2.6	2.58	65.461	1.099	68.926	12.883	5.027	1
463	RL 7325	ROS	93	87	9.033	8.148	3	25.396	1.267	1.458	29.709	1.22	77.016	11.083	5.027	1
464	RL 7465	ROS	87	133.667	8.033	6.815	7	28.396	3.167	1.77	68.381	1.698	79.084	15.033	3.027	1
465	RL 7888	ROS	80	126.79	8.795	8.91	7	23.005	1.76	2.016	43.05	1.009	64.002	8.965	5.027	3
466	RL 8601	ROS	80	148	6.366	6.481	9	28.396	4.96	2.6	71.637	3.373	75.592	7.7	3.027	1
467	RL 8669	ROS	90	125.333	9.033	7.815	3	23.13	1.9	1.454	35.194	1.052	80.053	11.267	3.027	1
468	RL 8675	ROS	88	118	4.533	4.148	3	23.963	4.45	2.08	63.513	0.808	81.837	13.067	3.027	1
469	RL 8687	ROS	95	128	8.366	7.815	3	25.563	0.41	1.864	26.379	0.659	77.612	13.517	3.027	1
470	RL 8740	ROS	90	136	5.033	4.148	5	25.063	1.5	2.15	28.561	1.532	73.296	15.55	3.027	1
471	RL 8753	ROS	87	134	6.366	5.815	5	24.563	3.267	2	44.518	1.022	79.298	14.3	3.027	1
472	RL 8760	ROS	95	129.333	4.033	4.148	5	26.063	3.033	1.91	36.555	0.739	79.549	15.217	3.027	1
473	RL 8811	ROS	90	127.667	6.366	6.481	1	24.063	3.1	1.7	43.791	0.94	74.423	13.467	3.027	1
474	RL 9959	ROS	80	109.333	4.366	4.481	1	20.896	1.667	1.444	36.11	0.841	80.105	5.833	3.027	1
475	RL 10009	ROS	87	103	10.033	10.148	1	22.563	1.767	1.57	29.727	1.26	86.425	12.117	3.027	1
476	RL 10010	ROS	75	106.667	9.033	8.148	1	26.563	2.067	2.347	66.051	0.756	67.835	3.933	5.027	1
477	RL 10015	ROS	84	146	6.366	6.148	9	28.23	3.867	2.1	63.09	1.575	81.392	7.133	5.027	5
478	RL 10016	ROS	70	99.5	13.033	13.148	3	22.313	2.367	2.76	74.363	2.39	75.504	4.617	5.027	5
479	RL 10022	ROS	70	116.333	7.033	6.481	1	26.396	1.7	1.58	84.43	1.216	86.121	4.467	5.027	5
480	RL 10027	ROS	76	108.667	10.363	10.478	3	23.73	2.1	2.02	71.512	3.334	77.416	6.1	5.027	5
481	RL 10030	ROS	73	92	10.7	10.815	1	25.063	1.9	2.35	70.526	2.503	67.005	5.7	5.027	5
482	RL 10039	ROS	80	128	10.366	10.481	3	26.063	3	2.21	56.016	1.328	71.087	7	3.027	3
483	RL 10048	ROS	82	110	13.533	13.648	3	23.563	2	2.74	59.213	3.33	67.899	7.133	5.027	3
484	RL 10064	ROS	81	105	13.033	13.148	3	19.063	1	1.986	74	1.372	78.74	7.233	5.027	5
485	RL 10067	ROS	89	109.46	6.827	7.122	7	22.875	1.36	1.869	47.69	0.843	73.365	7.61	5.027	3
486	RL 10075	ROS	74	127.333	15.366	15.481	9	27.396	1.533	2.424	49.922	2.295	69.459	7.367	5.027	5
487	RL 10077	ROS	78	109.333	9.033	9.148	1	24.063	2.25	1.786	54.738	1.174	64.049	6.567	5.027	5
488	RL 10094	ROS	80	113.333	3.366	3.481	3	24.73	0.7	1.388	35.542	1.941	66.16	11.4	3.027	1
489	RL 10099	ROS	82	124.667	15.366	15.481	1	23.063	0.65	2.014	66.881	1.938	80.859	8.167	3.027	3
490	RL 10106	ROS	78	126	10.533	10.648	5	21.063	1.1	2.048	59.475	0.969	67.241	8.033	5.027	3
491	RL 10111	ROS	83	137.333	9.7	9.815	5	24.73	2.7	1.89	52.518	0.741	76.481	11.467	5.027	5
492	RL 10117	ROS	76	141.667	9.033	9.148	1	26.73	3.733	2.77	52.395	2.696	67.541	4.833	3.027	1
493	RL 10157	ROS	68	113.333	9.033	9.148	3	22.063	1.967	2.095	77.873	2.065	77.779	6.167	5.027	3
494	RL 10159	ROS	82	128.667	16.7	16.148	5	23.063	2.033	2.35	47.015	2.537	75.749	7.267	5.027	3
495	RL 10160	ROS	71	129.76	8.033	8.148	3	20.939	1.47	2.013	42.203	0.795	70.158	8.95	5.027	3
496	RL 10161	ROS	67	115.667	8.033	8.148	1	25.73	2.333	2.31	85.493	2.383	81.026	6.6	5.027	5
497	RL 10168	ROS	75	128.667	12.033	11.148	3	26.063	2.3	2.69	76.486	1.818	70.242	6.033	5.027	5
498	RL 10477	ROS	80	147.5	12.533	11.148	5	26.063	2.15	2.142	53.916	0.921	58.127	6.167	5.027	5
499	RL 10492	ROS	76	124.333	7.366	6.815	1	20.396	2.15	2.489	71.008	0.874	59.907	5.7	5.027	5
500	RL 10515	ROS	79	130.667	9.7	9.481	7	22.396	2.05	1.32	39.795	1.207	67.026	9.483	3.027	3
501	Anna (R) 4	ROS	79.9	82.143	11.92	11.92	3	20.671	4.005	1.951	64.141	2.309	75.579	13.581	2.2	1
502	Apo	ROS	79.8	98.697	5.967	5.967	4.2	24.969	3.535	2.054	71.529	3.36	80.373	14.653	1.4	1
503	CO 53	ROS	83.8	109.041	13.059	13.059	3.8	23.982	2.198	1.937	65.761	2.827	74.611	12.278	2	1.4
504	IR 64	ROS	85.5	70.578	7.778	7.38	1	20.657	2.062	1.839	46.955	0.959	60.246	8.972	3.8	1.8
505	Jaya	ROS	85.2	84.573	8.617	6.737	3	21.664	2.616	1.871	54.16	1.579	70.984	10.319	3	3
506	Norungan	ROS	85.9	104.444	13.437	12.937	7.8	20.953	4.175	2.248	73.13	2.619	77.696	13.189	1	1
507	Pusa 44	ROS	92	76.065	9.406	6.96	2.4	23.391	2.085	1.725	62.472	1.37	69.119	11.327	4.6	4
1	RL 2	TPE	59.338	60.8	6.2	6.2	7	16.592	2.867	2.231	83.738	1.037
2	RL 9	TPE	61.338	83.333	6	5	9	18.125	2.5	1.873	60.063	0.629
3	RL 13	TPE	70.338	108.8	6	6	7	21.559	4.033	2.008	81.69	2.107
4	RL 15	TPE	60.338	91.76	4	4	9	17.812	2.767	2.121	83.994	1.506
5	RL 24	TPE	76.338	53.5	4.6	4.6	7	17.552	3.1	2.078	69.92	1.893
6	RL 25	TPE	93.338	58.167	5.667	5.667	7	19.792	3.533	1.751	78.138	2.471
7	RL 26	TPE	73.338	66.8	4.6	4.6	7	18.592	3.5	1.763	84.394	1.83
8	RL 27	TPE	69.338	99.4	5.4	5.4	7	20.752	4	2.379	80.527	2.599
9	RL 30	TPE	65.338	86	5	5	9	17.992	2.833	1.586	84.273	1.877
10	RL 35	TPE	89.338	59.533	7	6	7	18.425	3.51	1.486	78.629	2.144
11	RL 38	TPE	82.338	72.433	10	8	3	21.859	3.5	2.194	80.565	2.495
12	RL 40	TPE	77.338	75.4	2	2	5	18.652	2.9	2.512	64.965	0.646
13	RL 44	TPE	79.338	66.933	8.667	7	3	20.559	4.167	2.4	82.554	1.571
14	RL 48	TPE	79.338	82.1	1.8	1.4	7	19.492	3.4	2.328	83.784	0.44
15	RL 64	TPE	62.338	82.6	4.8	4.8	7	16.492	3.167	2.443	84.536	0.846
16	RL 72	TPE	73.338	81	6.6	6.6	3	18.352	3.233	2.592	85.882	1.717
17	RL 74	TPE	62.338	81.2	5.2	5.2	7	16.192	2.6	2.176	83.094	1.551
18	RL 75	TPE	69.338	82.867	8.333	7	7	19.459	3.433	2.35	55.56	0.976
19	RL 76	TPE	61.338	52.4	8.8	8.8	5	14.192	2.1	1.116	76.339	1.979
20	RL 79	TPE	83.338	84	5.8	5.8	5	21.092	3.733	2.123	78.269	2.045
21	RL 94	TPE	61.338	84.4	4.4	4.4	3	19.552	3.233	2.289	88.727	2.212
22	RL 95	TPE	80.338	80.6	4.4	4.4	7	20.892	5.633	2.423	85.234	3.549
23	RL 97	TPE	61.338	101	6.2	6.2	9	19.792	3.467	2.192	77.366	2.424
24	RL 100	TPE	80.338	86.7	6.8	6.8	9	21.592	5.533	2.401	78.445	3.378
25	RL 102	TPE	67.338	103.9	5.8	5.8	9	22.052	3.267	1.992	78.402	2.787
26	RL 106	TPE	59.338	90.7	10.6	10.6	9	19.392	3.033	1.817	84.792	2.091
27	RL 109	TPE	61.338	95.7	5.8	5.8	9	20.592	2.633	1.798	85.5	1.328
28	RL 110	TPE	69.338	98.8	5.2	5.2	9	22.492	3.9	2.219	82.468	1.231
29	RL 111	TPE	66.338	95.8	7.6	7.6	9	18.792	3.667	2.153	87.452	1.824
30	RL 120	TPE	66.338	100.5	6.6	6.6	7	23.092	2.967	2.071	82.942	1.459
31	RL 121	TPE	67.338	92.9	3.2	3.2	3	18.692	4.633	2.224	64.65	0.6
32	RL 127	TPE	89.338	83.167	9	6.667	5	20.059	3.59	1.614	58.24	2.186
33	RL 129	TPE	60.338	102	6.2	6.2	9	21.192	3.733	2.63	84.845	2.152
34	RL 134	TPE	60.338	87.9	5.4	5.4	3	16.492	3	2.245	82.434	1.56
35	RL 135	TPE	61.338	94.2	7.4	7.4	9	19.772	2.9	2.044	85.484	2.305
36	RL 141	TPE	68.338	86.76	5.8	5.8	3	19.192	4.033	1.503	80.855	1.714
37	RL 146	TPE	86.338	80.8	11.667	9.667	7	20.792	3.667	2.812	66.035	1.148
38	RL 147	TPE	65.338	95.66	5	4.8	9	20.172	3.433	1.979	69.38	1.223
39	RL 155	TPE	64.338	94.48	5.6	5.4	9	19.292	4.433	2.399	71.423	2.178
40	RL 158	TPE	81.338	97	6	4.667	3	23.392	3.17	2.216	52.697	0.732
41	RL 161	TPE	69.338	109.2	8.4	8.4	5	25.192	3.867	1.868	80.774	1.335
42	RL 162	TPE	59.338	97.3	8	8	7	19.492	3.033	2.268	79.691	1.891
43	RL 164	TPE	59.338	68	4.2	4.2	9	12.992	2.667	2.027	82.727	0.98
44	RL 168	TPE	69.338	82.2	6.2	6.2	7	17.992	3.7	2.537	86.484	1.523
45	RL 174	TPE	86.338	88.467	8.667	6	7	24.225	3.467	1.594	76.281	2.251
46	RL 181	TPE	68.338	74.2	4.2	4.2	9	17.792	2.833	2.081	83.414	1.088
47	RL 182	TPE	59.338	74.75	6	6	5	17.392	2.367	1.405	68.598	0.416
48	RL 185	TPE	86.338	61.8	4.6	4.6	7	19.692	3.6	1.617	85.921	0.989
49	RL 189	TPE	59.338	107.4	5.8	5.8	9	26.392	5.133	2.487	83.487	1.355
50	RL 190	TPE	84.338	87.3	7	7	7	25.192	4.867	2.516	82.412	2.313
51	RL 195	TPE	84.338	60.5	10	10	5	21.392	3.467	2.765	75.599	3.352
52	RL 197	TPE	68.338	95.2	4.2	4.2	9	18.892	3.3	1.61	76.008	1.749
53	RL 199	TPE	62.338	97.2	7	7	9	19.492	2.867	2.365	82.23	1.561
54	RL 203	TPE	61.338	77.8	11.2	11.2	5	16.792	2.967	1.799	86.113	0.803
55	RL 204	TPE	68.338	72	8.8	8.8	5	20.392	3.1	2.426	81.571	2.051
56	RL 207	TPE	66.338	77.5	11.8	11.8	3	17.112	2.367	2.117	82.596	1.035
57	RL 213	TPE	58.338	74.6	8.4	8.4	5	18.092	2.533	2.504	81.151	0.725
58	RL 217	TPE	58.338	69.6	10.6	10.6	3	13.692	2.133	1.868	66.807	1.155
59	RL 226	TPE	61.338	93.6	7	6.8	3	17.992	2.733	1.547	82.82	1.223
60	RL 228	TPE	61.338	78.7	6.2	6.2	9	18.292	2.233	1.851	79.059	1.755
61	RL 229	TPE	61.338	90.3	5.2	5.2	5	18.692	3.867	2.527	85.101	1.361
62	RL 237	TPE	71.338	97.4	6	6	7	23.592	3.967	2.623	87.991	1.659
63	RL 241	TPE	61.338	93.9	3.6	3.6	9	20.492	3.033	2.282	66.146	1.088
64	RL 243	TPE	81.338	108.1	2.8	2.6	9	26.412	3.467	1.991	75.373	0.832
65	RL 251	TPE	81.338	77.367	7.333	6.333	5	19.459	2.62	1.192	50.305	2.217
66	RL 256	TPE	93.338	70.867	4.667	4.667	3	21.092	4.4	1.761	71.307	1.68
67	RL 263	TPE	57.338	90.3	6.8	6.8	9	19.592	3.567	2.239	85.733	1.52
68	RL 274	TPE	74.338	69.2	6.2	5.4	9	19.152	3.233	2.386	82.7	2.151
69	RL 281	TPE	102.338	85.3	7.333	6.667	7	21.892	2.52	1.738	54.136	1.651
70	RL 282	TPE	89.338	69.967	8	7.667	5	19.192	3.767	1.827	83.373	2.145
71	RL 283	TPE	59.338	83	6.2	6	9	18.292	3.267	2.253	87.771	2.165
72	RL 284	TPE	59.338	81.6	10	10	1	16.392	3.267	2.638	92.893	1.124
73	RL 292	TPE	59.338	85.9	8.4	8.2	5	14.592	2.833	2.119	92.942	1.213
74	RL 295	TPE	73.338	88	5.4	5.4	3	22.092	4.133	1.938	80.64	0.939
75	RL 319	TPE	61.338	105.2	7.2	7.2	9	20.892	4.1	2.345	86.021	2.658
76	RL 323	TPE	59.338	76.033	10.5	10	9	19.559	4.533	2.599	74.242	1.999
77	RL 345	TPE	75.338	103.6	5	4.8	9	23.532	4.1	2.154	84.562	2.646
78	RL 348	TPE	66.338	83.6	6.2	6.2	9	17.892	3.633	2.41	86.355	2.305
79	RL 349	TPE	59.338	90	6.25	6.25	9	19.392	3.1	2.658	83.712	2.62
80	RL 352	TPE	80.338	109.3	2.8	2.4	9	25.692	4.733	3.199	84.789	1.231
81	RL 353	TPE	63.338	106.6	5.4	5.4	9	20.132	4.2	2.092	85.485	2.444
82	RL 364	TPE	59.338	58.033	9	6.667	9	21.492	3.8	1.73	76.107	2.075
83	RL 382	TPE	67.338	84.9	9.8	9.8	1	17.392	2.8	2.275	77.978	1.056
84	RL 407	TPE	73.338	97.4	6.4	6.4	9	21.992	3.2	1.918	80.074	2.27
85	RL 410	TPE	61.338	82.7	5.2	5.2	9	18.992	3.5	2.36	86.574	1.506
86	RL 412	TPE	72.338	77.2	4.6	4.6	9	16.192	3.767	2.348	89.298	2.366
87	RL 414	TPE	60.338	88.7	4.6	4.6	9	17.292	2.933	2.419	89.998	1.003
88	RL 425	TPE	59.338	103	5.8	5.6	9	23.192	3.2	2.526	88.99	1.659
89	RL 434	TPE	63.338	105.9	3.6	3.6	9	21.512	2.933	2.105	87.662	1.976
90	RL 440	TPE	64.338	99.4	3.8	3.8	9	21.352	4.1	2.077	78.982	1.665
91	RL 441	TPE	72.338	80.8	4.6	3.4	5	20.892	3.067	2.177	78.533	1.648
92	RL 445	TPE	59.338	62.867	10.667	10	5	18.359	3.633	1.651	66.235	2.675
93	RL 447	TPE	70.338	90.1	4.8	4.8	3	23.692	3.4	1.713	71.864	1.515
94	RL 452	TPE	81.338	89.4	5	3.8	7	21.892	3.033	1.901	44.342	0.997
95	RL 453	TPE	66.338	89.1	5.4	5.2	7	19.872	3.567	2.355	82.377	1.649
96	RL 475	TPE	83.338	78.2	5	5	5	17.692	3.3	1.862	85.626	0.985
97	RL 478	TPE	59.338	66.8	7	7	3	14.592	2.967	2.028	84.332	0.585
98	RL 479	TPE	73.338	94.4	5.8	5.8	7	23.092	3.567	1.893	82.756	1.298
99	RL 491	TPE	71.338	96.16	5.2	5.2	7	21.292	3.8	2.686	83.679	1.072
100	RL 497	TPE	59.338	79.9	6.2	6.2	3	21.592	3.233	2.685	85.01	2.094
101	RL 500	TPE	93.338	87.367	5.667	5.667	9	22.392	3.367	2.22	65.527	1.472
102	RL 501	TPE	79.338	101.2	5	4.8	9	21.992	3	2.22	76.253	0.99
103	RL 505	TPE	59.338	98.6	7.4	7.4	9	22.392	2.7	2.156	70.755	1.146
104	RL 509	TPE	92.338	77.667	5.333	5.333	5	19.392	3.6	1.751	76.025	1.868
105	RL 511	TPE	71.338	86.2	4.2	4.2	9	17.792	2.867	2.226	88.347	0.993
106	RL 518	TPE	70.338	86.2	3.2	2.8	9	17.292	3.433	2.525	84.974	1.202
107	RL 541	TPE	69.338	84	7	6.8	3	17.832	2.767	2.297	79.904	1.063
108	RL 548	TPE	87.338	64.767	7.667	7.667	9	18.959	2.6	2.478	43.897	0.949
109	RL 550	TPE	68.338	90.8	6.2	6.2	5	22.992	3.067	2.138	73.887	1.565
110	RL 555	TPE	68.338	84.4	7	7	7	18.092	2.633	1.818	79.913	0.82
111	RL 558	TPE	59.338	70.6	6.8	6.6	7	15.392	2.167	1.66	72.84	0.488
112	RL 561	TPE	63.338	60.3	7.4	7.4	1	12.292	2.267	2.008	84	0.507
113	RL 562	TPE	59.338	104.6	6.2	6.2	9	21.992	2.8	2.44	82.155	0.463
114	RL 587	TPE	67.338	85.8	5.2	5.2	3	21.092	3.1	2.055	74.984	1.229
115	RL 588	TPE	62.338	91	7.2	7.2	3	19.292	2.867	1.845	83.011	1.593
116	RL 590	TPE	62.338	74.72	4.8	4.8	5	15.592	2.933	2.332	88.452	1.087
117	RL 595	TPE	79.338	82.9	7.2	7.2	3	19.192	2.567	1.579	82.925	0.743
118	RL 598	TPE	94.338	90.033	4	3.333	9	22.292	3.633	1.824	74.699	1.425
119	RL 612	TPE	66.338	71.5	7.2	7.2	7	16.692	3.533	2.07	82.352	0.853
120	RL 614	TPE	83.338	80.5	4.667	4	3	18.592	3.5	1.183	61.419	0.54
121	RL 639	TPE	64.338	90.9	8.2	8.2	9	20.572	3.5	2.505	79.963	1.894
122	RL 664	TPE	63.338	84.9	7.4	7.4	7	18.592	3.567	2.653	89.697	1.12
123	RL 668	TPE	59.338	79.4	6.6	6.6	9	18.292	2.867	2.013	84.772	1.078
124	RL 670	TPE	61.338	97.12	5.8	5.8	9	20.292	3.433	2.013	81.974	1.105
125	RL 672	TPE	104.338	108	7.333	7.333	9	23.392	4.367	2.077	83.838	2.318
126	RL 676	TPE	60.338	84.333	7	6.667	9	18.925	3.3	1.441	77.655	1.243
127	RL 681	TPE	76.338	79.1	6.6	6.4	3	18.992	2.8	2.426	84.079	1.048
128	RL 688	TPE	59.338	75.2	6	6	1	15.192	2.8	1.771	72.805	1.559
129	RL 691	TPE	70.338	89.7	5.4	5.2	9	19.292	2.2	1.789	82.063	0.699
130	RL 692	TPE	71.338	86.6	4.8	4.8	9	18.992	2.7	2.058	88.259	1.482
131	RL 700	TPE	59.338	76.5	4.4	4.4	9	14.392	2.933	2.119	57.084	0.92
132	RL 702	TPE	64.338	83.5	7.8	8	5	21.492	2.833	2.129	66.347	1.08
133	RL 703	TPE	94.338	80.8	6.4	6.2	3	18.692	2.933	1.544	74.819	1.736
134	RL 704	TPE	63.338	80.8	6.4	6.2	3	18.692	2.933	2.31	86.852	0.894
135	RL 706	TPE	79.338	84.333	9.667	9.333	7	22.225	3.8	1.968	81.972	1.25
136	RL 707	TPE	59.338	78.2	6.6	6.4	3	17.812	2.833	2.613	56.582	0.716
137	RL 724	TPE	61.338	83.5	4.6	4.4	9	19.792	3	2.326	85.713	1.13
138	RL 735	TPE	73.338	78.4	6	6	9	18.912	2.667	1.509	84.029	1.381
139	RL 739	TPE	81.338	92	8.333	8.333	7	21.692	3.933	1.912	69.561	1.703
140	RL 767	TPE	73.338	87.3	4	4	1	18.092	3.033	1.878	55.349	1.121
141	RL 768	TPE	63.338	83.4	3.4	3.4	9	18.792	2.4	1.989	74.836	0.655
142	RL 784	TPE	92.338	86	5.333	4.667	1	20.392	3.933	1.948	57.52	1.03
143	RL 796	TPE	93.338	85.5	5	5	7	25.392	3.3	1.249	61.948	0.815
144	RL 803	TPE	93.338	75.833	13	8.333	9	21.059	3.133	1.216	72.641	0.95
145	RL 808	TPE	63.338	74.7	5.6	5.4	3	18.492	3.6	2.703	79.092	1.223
146	RL 829	TPE	92.338	83.9	3	3	5	23.725	3.267	1.46	69.446	0.92
147	RL 835	TPE	73.338	78.9	5.2	5.2	7	19.392	3.967	2.15	75.643	1.096
148	RL 842	TPE	91.338	58.767	7.333	6.667	1	14.959	3.2	2.376	54.511	0.746
149	RL 857	TPE	90.338	87.667	4.333	4	3	21.392	4.7	1.423	70.269	2.166
150	RL 889	TPE	59.338	72.8	5.2	5.2	9	17.392	3.267	2.041	77.135	0.474
151	RL 890	TPE	78.338	77.3	11	10.333	9	19.525	3.233	2.551	68.667	1.103
152	RL 896	TPE	66.338	86.1	5.4	5.4	9	21.292	2.833	2.2	83.032	0.656
153	RL 934	TPE	67.338	86.68	6	6	9	18.692	3.667	1.987	79.643	0.872
154	RL 958	TPE	59.338	94.04	4.6	4.6	5	22.292	4.233	2.707	93.065	1.223
155	RL 963	TPE	86.338	83.033	6.333	6	7	21.725	3.833	2.03	64.12	1.159
156	RL 965	TPE	58.338	73.26	6.8	6.8	9	15.892	3.033	1.847	82.729	0.686
157	RL 967	TPE	99.338	78.667	4.333	3.667	7	19.559	1.54	1.228	22.301	0.855
158	RL 982	TPE	78.338	78.1	6.8	6.8	9	18.592	2.933	1.749	85.147	0.661
159	RL 986	TPE	67.338	88.84	4.8	4.8	9	19.492	3.5	1.669	76.872	0.918
160	RL 991	TPE	78.338	81.5	5.2	5.2	1	18.692	2.733	1.863	67.346	0.57
161	RL 997	TPE	57.338	91.267	7.333	6.667	3	19.725	3.867	2.381	68.351	1.027
162	RL 998	TPE	57.338	89.667	4.667	4.333	7	20.192	3	2.241	58.738	0.943
163	RL 1009	TPE	99.338	53.3	6.333	6.33	7	15.392	2.71	1.423	56.886	1.576
164	RL 1019	TPE	66.338	101.3	6.8	6.8	3	23.192	2.8	2.346	73.108	1.089
165	RL 1021	TPE	78.338	90.375	5.75	5.75	3	20.642	3.067	1.938	81.923	0.95
166	RL 1043	TPE	67.338	101.82	4.6	4.6	5	21.392	3.433	2.569	91.914	1.487
167	RL 1050	TPE	57.338	71.6	5	5	7	15.492	3.067	2.608	84.614	0.747
168	RL 1051	TPE	78.338	81.2	4	4	5	18.992	3.467	2.028	83.829	1.273
169	RL 1062	TPE	85.338	74.5	4.8	4.8	7	22.052	4.933	2.028	72.07	1.758
170	RL 1071	TPE	59.338	86	9.4	9.4	7	15.092	3.533	2.048	92.004	0.788
171	RL 1088	TPE	83.338	93.8	3.8	3.8	9	21.272	4.3	1.648	81.069	1.289
172	RL 1090	TPE	83.338	65.5	5.4	5.4	7	19.252	4.033	2.218	84.031	0.887
173	RL 1095	TPE	73.338	83.4	5.6	5.6	9	20.672	3.2	2.387	83.492	1.261
174	RL 1105	TPE	95.338	53	6	4	5	17.059	3.441	1.111	52.803	0.73
175	RL 1110	TPE	96.338	53	4.667	4.333	3	15.859	3.32	1.319	61.194	1.419
176	RL 1114	TPE	98.338	98.5	10	10	7	22.892	3.267	1.781	58.754	1.083
177	RL 1116	TPE	83.338	58.9	4.6	4.6	5	19.172	3.2	2.201	75.249	0.971
178	RL 1124	TPE	62.338	89.2	4.2	4.2	9	17.252	3.7	2.465	84.951	1.179
179	RL 1126	TPE	64.338	88.8	4.2	3.8	9	20.392	2.733	1.967	81.555	0.87
180	RL 1149	TPE	72.338	92	7.667	7.667	9	18.392	2.7	2.053	68.126	0.833
181	RL 1161	TPE	61.338	70.3	4.2	4.2	7	21.592	3.2	2.752	49.725	0.86
182	RL 1163	TPE	72.338	97.8	3	3	9	22.812	3.633	2.155	72.145	1.08
183	RL 1185	TPE	71.338	94.6	4.4	4.4	9	19.812	3.033	1.711	66.258	1.062
184	RL 1189	TPE	96.338	62.7	4.667	4.667	7	20.225	3.733	2.164	80.413	1.488
185	RL 1199	TPE	77.338	72.66	5.6	5.6	9	18.032	3.267	2.159	76.743	1.316
186	RL 1206	TPE	84.338	58.133	8	7	5	18.192	3.033	1.62	84.874	0.816
187	RL 1207	TPE	72.338	95.6	7.6	7.6	7	22.592	3.633	2.247	79.359	1.176
188	RL 1223	TPE	71.338	89.8	4.6	4.6	3	20.612	3.467	2.215	77.303	1.148
189	RL 1226	TPE	77.338	61.6	6.6	6.6	7	19.092	2.8	2.223	59.828	0.645
190	RL 1230	TPE	61.338	87.3	4.8	4.8	7	19.192	3.333	2.553	73.133	0.784
191	RL 1298	TPE	79.338	87.2	8	8	7	18.159	2.967	1.803	54.428	1.218
192	RL 1337	TPE	97.338	62.5	4.8	4.8	7	18.592	3.367	2.338	86.943	1.543
193	RL 1338	TPE	76.338	88.2	8	8	9	22.592	4.533	1.836	74.004	1.265
194	RL 1339	TPE	71.338	101.4	3.6	3.6	9	23.292	3.633	2.578	69.752	1.294
195	RL 1361	TPE	92.338	68.025	5	5	5	20.642	3.367	1.842	71.887	1.026
196	RL 1368	TPE	79.338	69.8	7.8	7.6	7	18.972	3.733	1.713	88.083	1.654
197	RL 1369	TPE	93.338	81.567	11	10.333	9	19.959	3.567	2.459	77.385	1.938
198	RL 1393	TPE	71.338	78.3	6.6	6.4	5	16.092	3.7	2.478	85.277	1.57
199	RL 1432	TPE	69.338	92	5.75	5.75	9	20.192	3.667	2.407	87.622	1.903
200	RL 1444	TPE	61.338	90.9	7.2	7.2	9	18.292	3.433	2.217	80.773	0.848
201	RL 1452	TPE	70.338	73.1	4.6	4.6	9	17.892	2.933	2.203	79.613	1.25
202	RL 1453	TPE	94.338	101.667	5.333	5	9	19.917	2.6	1.695	64.628	1.088
203	RL 1464	TPE	92.338	50.167	7	6.667	3	14.092	2.5	1.43	62.797	1.693
204	RL 1516	TPE	91.338	64.167	5	3.333	1	21.692	2.6	1.737	40.722	1.049
205	RL 1535	TPE	76.338	124.8	5.2	5.2	9	25.392	3.567	2.159	74.078	1.465
206	RL 1542	TPE	58.338	82.38	3.2	3.2	1	16.192	1.783	2.459	59.473	0.953
207	RL 1543	TPE	93.338	52.633	8.667	7.333	5	16.559	2.26	1.037	44.49	0.794
208	RL 1558	TPE	62.338	82.1	3.6	3.6	3	22.192	4.933	1.813	74.694	1.326
209	RL 1591	TPE	76.338	84.54	6.8	6.8	7	19.792	3.8	2.543	81.401	1.576
210	RL 1592	TPE	76.338	93.98	6	5.6	5	22.312	3.667	2.499	78.628	0.994
211	RL 1595	TPE	66.338	83.2	8.6	8.6	7	16.952	3.167	2.134	83.957	1.541
212	RL 1619	TPE	77.338	108.8	5.4	5.4	9	26.252	3.1	1.842	80.336	1.12
213	RL 1629	TPE	67.338	97.6	5.4	5.4	9	21.042	3.7	1.829	66.992	1.291
214	RL 1647	TPE	73.338	54.9	4.2	3.6	9	17.192	3.467	1.633	80.689	1.445
215	RL 1650	TPE	94.338	108.5	5	5	3	26.392	4.967	2.556	90.109	1.393
216	RL 1656	TPE	72.338	90.5	7	6	9	21.892	4.267	1.485	77.511	1.327
217	RL 1665	TPE	81.338	62.4	5.333	4	1	21.025	4	2.895	67.757	0.978
218	RL 1680	TPE	90.338	71.533	5.667	5.667	5	20.659	3.367	1.641	77.421	0.678
219	RL 1714	TPE	72.338	90.3	3.8	3.8	9	21.192	3.2	1.816	84.997	1.09
220	RL 1719	TPE	67.338	88.8	8.2	8.2	7	21.152	4.1	2.089	80.671	1.133
221	RL 1718	TPE	61.338	94.8	4	4	9	19.192	3.1	2.294	83.775	1.133
222	RL 1720	TPE	55.338	83.8	5.2	5	9	19.452	3.667	2.057	73.738	1.587
223	RL 1781	TPE	97.338	80.5	3.667	3.333	9	17.725	3.467	1.386	71.958	1.034
224	RL 1782	TPE	96.338	72.167	4.333	4.333	9	16.392	3.367	1.476	76.385	1.17
225	RL 1791	TPE	100.338	102.667	4.333	4	9	20.792	3	1.929	63.723	1.178
226	RL 1794	TPE	83.338	60.5	4.2	4.2	7	18.912	3.267	2.312	78.694	1.73
227	RL 1807	TPE	97.338	79.433	3	3	9	22.059	2.5	1.702	50.851	1.45
228	RL 1831	TPE	73.338	88.6	5	4.4	9	21.752	4.067	1.592	81.345	1.33
229	RL 1838	TPE	80.338	72	5.8	5.2	7	18.552	3.6	2.23	85.866	0.799
230	RL 1850	TPE	94.338	56.4	6.333	5.667	1	14.925	2.28	1.366	56.019	1.033
231	RL 1980	TPE	80.338	78.1	4.2	3.6	7	20.792	2.733	0.973	27.225	0.439
232	RL 2029	TPE	66.338	91.633	8	6	9	20.525	3.51	1.757	64.044	1.278
233	RL 2122	TPE	83.338	61.6	5.6	5.6	9	20.112	3	2.155	65.847	1.019
234	RL 2174	TPE	78.338	71.7	4.333	4.333	3	15.792	3.133	2.088	58.503	0.845
235	RL 2196	TPE	100.338	63.8	6	6	9	16.992	3.433	1.33	78.056	1.272
236	RL 2197	TPE	59.338	77.3	5.6	5.6	9	19.432	2.733	1.907	72.403	1.088
237	RL 2203	TPE	81.338	78.6	5	5	5	18.232	3.433	1.965	73.174	1.252
238	RL 2214	TPE	59.338	55.8	4	4	7	14.692	2.8	1.444	81.294	0.723
239	RL 2215	TPE	61.338	80.52	5.2	5.2	7	20.612	3.067	2.278	75.502	1.43
240	RL 2218	TPE	62.338	80.26	8.2	7.6	7	19.172	3.333	1.882	76.133	1.391
241	RL 2221	TPE	62.338	78.1	8	8	9	17.952	3.3	2.004	76.448	1.438
242	RL 2241	TPE	65.338	74.7	7	6.2	3	17.032	3.167	2.235	85.553	0.723
243	RL2248	TPE	65.338	79	5.6	5.4	3	19.872	3.433	2.566	82.646	1.022
244	RL 2253	TPE	78.338	71.7	7	5.4	7	18.872	3.1	2.273	84.25	1.102
245	RL 2280	TPE	59.338	65	5	5	7	17.932	3.033	2.124	74.074	1.64
246	RL 2285	TPE	66.338	64.3	7.2	7	7	17.332	3.333	2.225	84.985	1.585
247	RL 2286	TPE	62.338	64.8	6.6	6.2	5	19.732	3.033	1.966	76.385	1.872
248	RL 2288	TPE	95.338	67.3	7	7	7	17.092	4.067	2.367	75.879	2.197
249	RL 2294	TPE	79.338	108.88	3.4	3.4	9	22.472	4.4	2.696	91.996	1.125
250	RL 2298	TPE	74.338	64.8	7.4	7.4	5	16.512	3.233	2.106	83.002	1.903
251	RL 2299	TPE	74.338	57.3	8	8	9	19.692	3.133	2.305	68.517	0.897
252	RL 2302	TPE	87.338	51.2	7.333	7.333	3	13.225	3.433	1.634	69.875	1.695
253	RL 2306	TPE	86.338	66.1	7	7	3	18.192	2.733	1.38	76.098	0.721
254	RL 2310	TPE	58.338	61.133	3.667	2.667	3	16.325	3.433	1.131	60.404	1.686
255	RL 2312	TPE	85.338	62.8	7.333	6.667	3	17.992	3.567	2.102	72.502	1.58
256	RL 2319	TPE	61.338	88.7	3.8	3.8	7	21.812	3.5	2.697	86.539	0.882
257	RL 2325	TPE	74.338	81.7	5.2	5.2	5	21.892	2.6	2.262	67.404	1.204
258	RL 2334	TPE	62.338	81.7	6	6	9	19.132	3.667	2.091	85.082	1.215
259	RL 2337	TPE	83.338	106.933	4	4	5	21.359	3.833	2.618	65.143	1.513
260	RL 2338	TPE	86.338	63.5	9.667	7	5	18.992	3.5	1.936	71.204	2.036
261	RL 2339	TPE	66.338	77.8	5	4.6	7	18.292	2.633	1.204	38.545	0.563
262	RL 2341	TPE	71.338	92	5.4	5.2	7	21.812	3.4	1.755	83.608	0.745
263	RL 2342	TPE	61.338	86.8	4.8	4.8	7	18.412	2.667	1.952	81.993	0.942
264	RL 2348	TPE	62.338	86.04	5.2	5	5	20.572	2.967	2.08	90.738	1.608
265	RL 2349	TPE	78.338	65.4	6.2	5.6	5	19.672	3.3	2.225	86.12	1.553
266	RL 2350	TPE	86.338	70.3	9.667	3.667	3	16.925	2.01	2.108	28.823	0.386
267	RL 2363	TPE	57.338	65.1	6.4	6.4	1	14.792	2.467	1.888	71.373	0.668
268	RL 2364	TPE	57.338	65.34	5.2	5.2	3	14.912	2.667	2.068	78.476	0.575
269	RL 2366	TPE	62.338	80.3	4.8	4.8	3	19.672	3.1	1.684	63.572	0.74
270	RL 2373	TPE	84.338	53.34	5.4	5.2	3	18.892	3.233	2.118	68.283	0.638
271	RL 2401	TPE	57.338	56.3	5	5	5	16.192	2.7	2.159	75.946	0.763
272	RL 2402	TPE	85.338	63.333	6.667	6.333	3	13.859	2.6	1.328	73.966	0.495
273	RL 2422	TPE	70.338	85.9	5.4	5.4	9	18.712	3.233	2.014	87.931	0.891
274	RL 2424	TPE	86.338	75	12.333	12.333	7	17.359	2.767	2.235	78.772	0.665
275	RL 2425	TPE	74.338	86.2	5.8	5.8	5	21.472	2.767	1.69	81.282	0.711
276	RL 2439	TPE	72.338	89.2	6.8	6.8	5	18.152	2.9	2.013	84.306	0.735
277	RL 2453	TPE	93.338	80.267	10	10	9	18.225	3.433	1.381	69.214	1.844
278	RL 2474	TPE	73.338	81.6	5.6	5.6	3	19.292	3.367	2.409	84.07	1.311
279	RL 2478	TPE	74.338	88.9	5.6	4.6	5	20.692	2.733	1.859	67.035	0.985
280	RL 2491	TPE	74.338	82.8	5	5	7	23.372	3.3	1.888	78.811	1.145
281	RL 2494	TPE	65.338	67.8	4.6	4.6	3	18.932	3	2.37	80.825	0.949
282	RL 2631	TPE	70.338	99.8	4.6	4.6	3	23.972	3.733	2.214	82.297	1.195
283	RL 2646	TPE	60.338	94.5	6.8	6.8	9	19.792	3.333	2.063	82.96	0.977
284	RL 2683	TPE	60.338	70.4	4.8	4.8	3	18.592	2.76	2.757	80.838	1.047
285	RL 2777	TPE	57.338	100.8	5.4	5.4	9	22.492	3.46	2.118	83.278	1.492
286	RL 2834	TPE	94.338	89.4	7	6	9	21.559	2.5	1.32	50.878	1.675
287	RL 2847	TPE	67.338	88.8	5.4	5.4	9	19.732	3.033	2.567	78.557	0.921
288	RL 2851	TPE	81.338	62.8	6.8	4.6	7	19.632	3.633	1.794	85.751	1.695
289	RL 3020	TPE	95.338	97.5	9.667	9.667	9	23.792	2.17	1.719	42.051	1.887
290	RL 3038	TPE	60.338	89.5	7.2	7.2	7	17.292	4.067	2.701	93.901	1.466
291	RL 3041	TPE	60.338	93.6	5.4	5.2	9	20.692	2.867	1.872	86.322	1.323
292	RL 3052	TPE	96.338	79.167	6	5.333	3	20.392	3.333	1.315	40.574	2.042
293	RL 3163	TPE	77.338	60.7	6.8	4	5	19.692	3.167	2.432	83.083	1.081
294	RL 3421	TPE	59.338	81	4.8	4.8	5	16.272	2.667	2.298	74.373	0.475
295	RL 3439	TPE	69.338	95.5	6	6	9	20.332	3.133	2.668	79.043	0.837
296	RL 3846	TPE	78.338	59.6	7	7	3	19.642	2.6	2.012	78.053	0.865
297	RL 3849	TPE	79.338	63.56	6	5.4	5	18.292	3.767	1.826	76.547	1.637
298	RL 3852	TPE	83.338	61	10	7.667	7	16.025	3.433	1.913	85.269	1.98
299	RL 3853	TPE	71.338	67.7	10	10	3	16.792	3.267	2.362	85.23	1.182
300	RL 3857	TPE	66.338	64.1	6.5	6.5	3	18.852	4.333	2.143	74.865	1.841
301	RL 3865	TPE	81.338	54.5	8.4	7.2	5	18.552	2.633	1.756	72.346	1.506
302	RL 3871	TPE	90.338	58.7	7.667	7.333	3	18.559	3.333	2.639	79.445	1.839
303	RL 3872	TPE	81.338	73.767	12.667	11	3	15.225	2.5	1.605	75.335	1.847
304	RL 3873	TPE	73.338	46.4	4.6	4.6	3	16.692	2.633	1.757	56.33	1.618
305	RL 3877	TPE	73.338	57.7	5.8	5.6	7	18.092	3.033	2.024	83.957	1.102
306	RL 3879	TPE	74.338	59.04	4.6	4.6	3	15.592	2.967	2.24	87.044	1.335
307	RL 3880	TPE	83.338	64.3	4.4	4.2	9	18.572	3.6	2.016	80.487	1.203
308	RL 3883	TPE	83.338	68.38	7.4	7.4	7	18.292	2.933	1.987	78.844	1.981
309	RL 3887	TPE	57.338	80.8	7.8	7.8	5	17.192	2.9	2.119	81.611	1.199
310	RL 3890	TPE	72.338	80.54	8.4	9	3	17.532	2.967	2.148	69.421	1.325
311	RL 3898	TPE	81.338	56.2	4.8	4.6	7	18.392	2.767	2.42	58.949	1.448
312	RL 3899	TPE	80.338	66.06	8.6	8.8	9	20.392	2.9	2.068	77.137	1.3
313	RL 3900	TPE	80.338	57.3	6	6	7	19.692	2.9	1.8	81.672	1.073
314	RL 3901	TPE	80.338	50.5	7.4	7.4	5	17.392	2.633	1.867	59.06	0.75
315	RL 3909	TPE	73.338	53.96	6.6	6.6	9	17.552	3.067	1.847	66.899	0.94
316	RL 3911	TPE	73.338	53.74	5.4	5.4	9	15.132	2.767	1.382	60.475	0.675
317	RL 3914	TPE	78.338	55.88	4.8	4.8	5	17.392	2.267	1.597	63.004	0.966
318	RL 3917	TPE	65.338	59.9	5.2	5.2	5	16.392	3.1	2.088	74.549	0.756
319	RL 3918	TPE	77.338	64.94	6	6	3	19.692	2.733	1.769	36.919	1.022
320	RL 3919	TPE	77.338	61.6	3.5	3.5	5	20.692	3.267	1.968	67.132	0.706
321	RL 3969	TPE	73.338	49.3	6.2	6.2	3	16.792	3.3	1.929	77.083	0.668
322	RL 3978	TPE	61.338	53.7	7.4	7.4	7	16.292	3.067	2.255	79.798	0.701
323	RL 3982	TPE	83.338	52.7	6.2	5.4	7	17.292	2.967	2.249	60.113	0.714
324	RL 3983	TPE	67.338	68.5	7.4	7.4	3	20.292	3.633	2.059	77.95	1.03
325	RL 3991	TPE	66.338	64.34	7.2	7.2	9	17.752	2.7	1.945	71.234	1.025
326	RL 3994	TPE	95.338	71.833	10.667	7.667	5	14.725	2.4	1.658	71.405	0.68
327	RL 3996	TPE	95.338	67.533	7.33	6.33	7	17.925	2.22	2.262	41.978	1.109
328	RL 4009	TPE	75.338	92.3	6.8	6.2	9	21.492	3	1.822	74.381	1.156
329	RL 4018	TPE	59.338	73	7.4	7.4	3	15.512	2.567	2.276	73.567	0.748
330	RL 4060	TPE	84.338	84.8	3.4	2.8	9	21.912	3.4	2.667	71.234	0.961
331	RL 4065	TPE	65.338	54.5	4.6	4.2	1	14.872	2.433	1.86	88.825	0.474
332	RL 4066	TPE	78.338	79.24	5	5	5	22.767	3	2.243	54.335	1.441
333	RL 4071	TPE	85.338	54.167	11	9	9	15.359	2.8	2.339	74.326	1.198
334	RL 4076	TPE	66.338	81.8	5.2	5.2	7	18.232	2.933	1.765	83.915	1.218
335	RL 4078	TPE	78.338	79.2	8.5	8.5	9	21.492	3.433	2.441	87.508	1.963
336	RL 4087	TPE	66.338	81.9	8.8	8.8	3	18.852	2.533	2.303	71.676	2.08
337	RL 4088	TPE	61.338	82.8	8.4	8.4	3	18.372	3.767	1.945	86.5	1.543
338	RL 4089	TPE	86.338	76.9	5.667	4.667	9	19.892	3.3	2.043	81.102	1.556
339	RL 4090	TPE	79.338	63	6	5.2	3	19.252	3.867	2.63	84.136	1.431
340	RL 4093	TPE	61.338	82.5	5.8	5.8	3	21.592	3.033	1.717	81.756	1.272
341	RL 4102	TPE	79.338	94.8	5.8	5.6	9	20.972	2.5	1.417	68.812	0.935
342	RL 4103	TPE	83.338	62.4	8.2	7.2	9	19.872	2.967	2.294	73.612	1.342
343	RL 4104	TPE	82.338	60.2	6.667	6.667	5	19.392	3.767	2.3	79.373	2.204
344	RL 4109	TPE	67.338	89.66	9.4	9.4	3	18.992	3.433	2.44	83.801	2.182
345	RL 4114	TPE	78.338	79.46	8.2	7.2	9	23.192	3.533	2.681	78.013	1.88
346	RL 4120	TPE	77.338	86.8	6.4	6.4	7	23.192	4.6	1.902	74.685	1.764
347	RL 4128	TPE	73.338	70.3	8.6	8.6	9	19.272	3.367	2.56	78.647	1.505
348	RL 4131	TPE	79.338	81.8	9.4	9.4	7	20.712	2.933	1.851	92.5	1.057
349	RL 4134	TPE	78.338	69	7.4	7.4	3	18.892	3.967	2.287	86.054	1.311
350	RL 4138	TPE	73.338	82.3	11.6	11.6	7	18.712	2.467	1.833	53.404	1.388
351	RL 4143	TPE	85.338	77.68	3	3	9	21.792	5.133	2.047	81.338	1.627
352	RL 4149	TPE	72.338	62.833	7.75	7.75	5	17.525	3.4	1.949	81.206	1.74
353	RL 4156	TPE	72.338	62.3	6.4	6.8	3	18.172	3.567	2.234	81.722	1.116
354	RL 4159	TPE	85.338	64.667	9	9	3	19.459	4	2.135	71.471	1.368
355	RL 4164	TPE	104.338	62.167	7.667	7.667	5	19.892	2.933	2.001	86.192	1.085
356	RL 4165	TPE	103.338	61.9	8.667	8.667	5	17.392	2.833	1.93	82.826	0.994
357	RL 4167	TPE	86.338	111.8	6.6	6.6	3	24.552	4.633	2.96	88.592	1.398
358	RL 4176	TPE	70.338	84.6	5.6	5.6	9	22.112	2.833	2.255	80.914	1.403
359	RL 4180	TPE	83.338	75.7	10.4	10.4	3	18.792	3.167	2.406	69.397	1.264
360	RL 4189	TPE	71.338	80.9	8.2	8.2	3	22.752	3.133	2.277	82.88	1.351
361	RL 4190	TPE	56.338	74.1	8.8	8	5	18.152	2.767	1.816	69.558	1.399
362	RL 4193	TPE	83.338	60.9	5	5	3	20.332	2.633	1.704	30.351	0.695
363	RL 4199	TPE	72.338	71.2	11.6	11.6	3	18.672	2.533	1.59	74.745	0.48
364	RL 4200	TPE	78.338	67.76	9.4	9.4	3	16.452	2.633	1.866	67.292	0.512
365	RL 4204	TPE	61.338	80.2	6	6	3	16.872	2.8	1.318	73.612	1.139
366	RL 4210	TPE	62.338	80.26	4	4	7	18.752	2.8	1.177	66.503	0.979
367	RL 4213	TPE	104.338	61.6	16.5	3	9	16.059	1.64	1.676	32.066	0.758
368	RL 4214	TPE	106.338	61.033	6.667	6.667	5	17.059	2.7	1.823	65.534	0.763
369	RL 4218	TPE	105.338	65.9	8.667	8.667	9	17.925	3.133	2.065	75.876	0.865
370	RL 4219	TPE	100.338	74.333	6	6	9	22.259	3.5	1.521	72.261	1.405
371	RL 4239	TPE	79.338	89.76	3.4	3.4	9	24.032	3.8	2.066	80.597	0.838
372	RL 4240	TPE	68.338	103.9	6	6	9	18.252	3.3	2.043	77.508	1.075
373	RL 4251	TPE	59.338	92.3	5	5	9	17.812	3.6	2.467	83.768	1.045
374	RL 4253	TPE	69.338	102.1	4	4	3	25.192	4.133	1.978	81.646	0.684
375	RL 4254	TPE	70.338	93.6	5.2	5.2	7	22.042	3.8	2.272	91.544	0.992
376	RL 4255	TPE	104.338	74.2	8	8	7	19.059	3.367	1.84	59.507	1.247
377	RL 4259	TPE	66.338	102	6	6	9	22.052	3.933	3.014	86.619	1.655
378	RL 4269	TPE	75.338	79.9	5.4	5.4	3	19.292	2.7	1.439	73.913	0.765
379	RL 4278	TPE	79.338	90.8	11.2	11.2	9	20.792	2.967	1.845	72.018	1.733
380	RL 4279	TPE	69.338	83.5	7.6	7.6	5	21.272	3.033	2.197	78.51	0.951
381	RL 4281	TPE	105.338	75.833	5.333	5.333	3	19.559	4.767	1.473	69.935	1.378
382	RL 4301	TPE	72.338	76.4	7.2	7.2	7	20.672	2.467	1.453	81.126	0.778
383	RL 4303	TPE	61.338	90.1	9	8.4	9	22.252	3.467	2.292	84.926	1.195
384	RL 4317	TPE	72.338	87.7	6.6	6.6	3	20.072	3.933	2.213	80.109	0.867
385	RL 4322	TPE	62.338	91.52	5.4	5.4	9	22.252	3.533	2.015	81.78	1.138
386	RL 4353	TPE	66.338	95.7	9.333	9	5	21.725	3.067	2.211	64.083	1.257
387	RL 4354	TPE	69.338	93	6.4	6.4	7	23.092	3.667	2.467	72.389	1.083
388	RL 4366	TPE	68.338	95.7	7.8	7.8	9	22.672	4.133	2.363	84.655	2.004
389	RL 4382	TPE	78.338	96.18	7	7	9	23.132	3.067	1.79	70.446	2.238
390	RL 4415	TPE	67.338	83	8.4	8.4	5	19.012	2.767	2.391	89.702	0.931
391	RL 4431	TPE	69.338	71.6	4	4	3	17.452	3.4	2.976	88.93	0.766
392	RL 4438	TPE	70.338	85.2	6.6	6.6	5	19.352	2.833	2.072	81.123	1.157
393	RL 4452	TPE	79.338	102.4	7.8	7.2	5	22.292	3.933	2.334	91.468	1.222
394	RL 4491	TPE	67.338	81.8	8.6	8.6	9	17.932	3.2	1.759	74.356	1.312
395	RL 4513	TPE	70.338	84.9	7.4	7.4	7	17.192	3.767	2.257	86.506	1.791
396	RL 4519	TPE	73.338	69.1	5.4	5.4	9	19.592	4.6	2.462	84.064	1.602
397	RL 4554	TPE	73.338	93.74	7.8	7.8	3	20.372	3	1.574	72.786	0.891
398	RL 4557	TPE	82.338	74.733	8.667	8.667	5	17.459	3.067	2.006	80.625	1.592
399	RL 4568	TPE	74.338	75.62	7.4	7.4	7	20.872	3.767	2.443	79.502	2.02
400	RL 4595	TPE	62.338	86.7	5	5	9	20.052	4.333	1.928	86.992	1.223
401	RL 4609	TPE	72.338	97.7	5.4	5.4	9	21.092	2.6	1.901	85.741	0.923
402	RL 4622	TPE	59.338	74.75	4	4	9	16.672	2.8	2.469	70.604	0.434
403	RL 4653	TPE	71.338	91.6	8	8	9	20.232	3.267	2.593	83.712	1.58
404	RL 4666	TPE	65.338	91.56	4.6	4.6	9	19.572	2.4	1.795	71.212	1.183
405	RL 4725	TPE	86.338	69.1	7.667	7.667	9	16.759	3.9	2.565	77.316	1.374
406	RL 4824	TPE	105.338	82.4	6.333	6.333	9	20.725	4.133	1.95	71.163	1.105
407	RL 4937	TPE	66.338	88.04	4.8	4.4	9	21.872	3.767	1.749	74.493	0.833
408	RL 4945	TPE	78.338	98.16	4	4	7	21.632	3.867	1.894	62.176	1.075
409	RL 4947	TPE	61.338	66.2	5.6	5.6	9	15.812	3	1.419	81.581	0.747
410	RL 4963	TPE	83.338	75.54	5.2	5	9	21.392	4.3	2.085	66.999	1.591
411	RL 4966	TPE	77.338	82.92	5.6	5.6	7	21.617	3.167	1.989	72.589	1.794
412	RL 4999	TPE	76.338	66.62	6.2	6.2	7	18.852	3.467	2.545	78.672	1.457
413	RL 5052	TPE	71.338	74.7	6	6	9	17.152	2.633	1.616	52.807	1.246
414	RL 5082	TPE	86.338	74.833	8.667	8.667	3	20.125	2.767	1.267	81.846	0.766
415	RL 5109	TPE	67.338	86.7	4.6	4.6	3	17.632	2.9	2.288	83.646	1.225
416	RL 5120	TPE	76.338	85.2	4.2	4.2	9	21.672	3.333	1.453	75.217	1.618
417	RL 5191	TPE	72.338	71.4	5.2	4.8	9	17.072	2.767	1.902	75.418	1.682
418	RL 5279	TPE	85.338	59.5	5	4.8	7	18.792	2.367	2.028	81.33	0.693
419	RL 5287	TPE	76.338	58.48	4.4	4	9	21.092	2.9	1.917	70.185	1.565
420	RL 5404	TPE	66.338	69.3	6	5.4	9	15.892	2.633	2.192	83.589	1.04
421	RL 5406	TPE	83.338	64.66	7	6	7	18.292	2.6	2.234	81.757	1.102
422	RL 5446	TPE	55.338	74.833	7.333	7.333	9	20.292	2.4	1.089	65.51	0.945
423	RL 5475	TPE	62.338	88.3	5.4	5.4	7	17.392	2.8	2.375	89.123	1.168
424	RL 5518	TPE	59.338	99.2	6.2	6.2	9	16.292	2.667	2.007	85.26	1.346
425	RL 5521	TPE	62.338	94.5	8.2	8.2	9	18.392	2.667	1.837	74.353	1.265
426	RL 5522	TPE	72.338	105.7	5.4	5.2	9	23.152	3.3	2.24	84.935	1.878
427	RL 5529	TPE	62.338	90.1	7	7	9	17.192	3.2	2.435	77.8	1.185
428	RL 5530	TPE	72.338	92.375	10.653	6.25	9	20.142	3.1	2.393	83.201	1.548
429	RL 5531	TPE	73.338	96.96	5	5	7	20.192	3.267	2.404	78.841	2.672
430	RL 5553	TPE	78.338	100.76	6.2	5.6	9	20.592	3.033	1.987	86.326	2.23
431	RL 5591	TPE	59.338	120.2	6	5.8	5	25.892	3.833	2.303	57.141	1.747
432	RL 5703	TPE	76.338	105	5	4.8	9	22.892	3.5	2.199	85.539	3.338
433	RL 5731	TPE	61.338	93.9	4	4	9	17.192	3.133	2.449	88.148	2.898
434	RL 5779	TPE	70.338	90.4	8.4	7.2	3	18.492	3.767	2.143	91.453	1.829
435	RL 5807	TPE	61.338	80.5	4.2	4.2	7	14.812	2.767	1.975	65.412	1.346
436	RL 5834	TPE	59.338	91	7.2	7.2	9	17.792	2.6	2.032	79.161	1.617
437	RL 5888	TPE	71.338	89.36	4.6	4.6	9	22.392	3.733	3.201	78.506	1.344
438	RL 5897	TPE	70.338	84.22	6.6	6.2	5	19.672	3.133	2.074	87.208	1.144
439	RL 5917	TPE	66.338	103.7	5	4.8	7	19.052	3.467	2.541	87.587	1.949
440	RL 5945	TPE	61.338	83	4.4	4.4	9	17.992	2.967	1.866	75.905	2.161
441	RL 6142	TPE	61.338	80.9	3.6	3.6	7	16.492	3.333	1.957	80.117	0.881
442	RL 6161	TPE	69.338	85.9	5.2	4.8	3	19.692	3.533	1.719	80.756	1.695
443	RL 6298	TPE	61.338	92	5.2	4.8	9	19.692	3.7	1.95	81.753	2.43
444	RL 6337	TPE	76.338	82.9	6.6	6.6	9	22.192	4.6	2.62	84.217	3.176
445	RL 6351	TPE	68.338	77.8	6.2	6.2	9	15.392	3.1	2.279	85.467	1.65
446	RL 6361	TPE	83.338	98	7.4	6.4	9	19.392	4.6	2.652	86.402	3.628
447	RL 6366	TPE	66.338	94.7	8	8	9	20.392	3.5	2.491	72.207	1.736
448	RL 6368	TPE	68.338	88.9	5.6	5.6	9	19.292	4.167	2.563	89.695	1.965
449	RL 6373	TPE	78.338	92.8	6	6	9	18.692	3.667	1.617	78.367	3.358
450	RL 6379	TPE	72.338	81.35	10.5	10.5	9	20.392	4.567	2.01	73.703	3.569
451	RL 6380	TPE	72.338	87.54	6.2	6.2	9	19.412	3.033	2.311	79.999	1.817
452	RL 6389	TPE	75.338	61.8	5	5	9	19.612	3.1	2.274	85.714	1.415
453	RL 6390	TPE	61.338	83.24	5.8	5.8	9	19.792	3.267	2.117	82.071	1.885
454	RL 6432	TPE	62.338	73.4	6.4	6.4	3	16.872	2.7	1.053	50.962	0.899
455	RL 6447	TPE	82.338	76.1	7.6	7.6	9	16.792	3.367	2.401	74.541	1.116
456	RL 6647	TPE	71.338	83.4	5	5	9	19.712	2.967	2.333	70.47	1.599
457	RL 6828	TPE	72.338	82.9	3.2	3.2	9	17.872	3.233	2.101	75.822	0.801
458	RL 7012	TPE	86.338	82.8	4.4	4.4	9	17.812	3.867	1.309	59.079	1.051
459	RL 7044	TPE	66.338	81.4	6.4	6.8	9	19.052	4.033	2.505	84.218	1.168
460	RL 7164	TPE	63.338	79.5	8.2	8.2	9	18.952	3.133	1.392	56.473	1.113
461	RL 7209	TPE	78.338	101.3	4.2	4.2	7	23.512	3.3	2.122	59.228	0.79
462	RL 7290	TPE	78.338	97.5	7.4	7.4	9	20.572	3.367	2.299	84.055	1.447
463	RL 7325	TPE	86.338	66.833	12.333	12.333	5	21.725	3.167	2.314	71.79	1.512
464	RL 7465	TPE	63.338	82.76	8	8	9	19.012	3.033	2.432	85.762	1.533
465	RL 7888	TPE	64.338	97.3	5.2	5.2	9	23.012	3.533	2.853	81.104	0.901
466	RL 8601	TPE	60.338	91.5	5.6	5.6	9	22.292	3.833	3.058	78.975	1.106
467	RL 8669	TPE	60.338	82.9	9.4	9.4	9	19.032	2.933	2.033	84.915	0.921
468	RL 8675	TPE	61.338	84.4	6.8	6.8	9	19.772	4.4	2.201	85.5	1.635
469	RL 8687	TPE	63.338	103.933	8	8	9	21.892	3.933	2.358	78.005	1.722
470	RL 8740	TPE	63.338	90.1	5	4.8	9	21.392	3.233	2.643	84.713	1.616
471	RL 8753	TPE	65.338	73.76	8.6	8.6	9	20.372	3.967	2.587	85.123	3.053
472	RL 8760	TPE	71.338	95.4	4.8	4.8	7	24.832	3.833	2.68	83.832	1.941
473	RL 8811	TPE	70.338	95.5	6.6	6.6	7	22.572	3.633	2.475	80.963	2.728
474	RL 9959	TPE	71.338	79	7	7	9	19.392	3.8	2.351	86.942	1.02
475	RL 10009	TPE	72.338	84	5.2	5.2	9	23.492	3.567	2.368	77.083	2.436
476	RL 10010	TPE	59.338	74.6	9	9	3	17.552	3.033	2.579	81.07	1.275
477	RL 10015	TPE	60.338	98.4	5.2	5.2	9	19.892	4.033	2.416	82.141	1.308
478	RL 10016	TPE	60.338	69.2	7.2	7.2	3	17.432	2.9	2.092	75.171	0.747
479	RL 10022	TPE	59.338	82.3	6.6	6.6	3	17.852	2.733	1.687	86.968	0.705
480	RL 10027	TPE	60.338	83.4	10.8	10.8	3	18.272	2.933	2.298	87.69	2.56
481	RL 10030	TPE	59.338	62.9	6.6	6.6	3	15.032	3.033	2.246	79.046	1.097
482	RL 10039	TPE	59.338	87.9	6	6	9	20.432	4.067	2.473	85.933	2.063
483	RL 10048	TPE	60.338	80.1	6.8	6.8	3	19.472	3.2	2.671	84.196	1.983
484	RL 10064	TPE	61.338	90.7	9.4	9.4	9	22.752	3.5	2.239	79.018	3.895
485	RL 10067	TPE	59.338	93	4.6	4.6	7	22.992	3.7	1.925	87.966	2.285
486	RL 10075	TPE	71.338	91.5	8.2	8	9	23.592	3.133	2.496	88.763	2.022
487	RL 10077	TPE	60.338	63.4	5	5	3	17.072	2.933	1.85	83.988	0.596
488	RL 10094	TPE	59.338	90.1	7.6	7.6	5	18.792	3.167	2.101	79.555	2.383
489	RL 10099	TPE	60.338	89.1	8.9	8.9	3	18.392	3	2.116	83.202	3.19
490	RL 10106	TPE	60.338	83.3	4.6	4.6	5	18.372	2.833	2.345	83.595	0.714
491	RL 10111	TPE	71.338	107.2	5	5	9	22.452	3.967	2.322	81.739	2.015
492	RL 10117	TPE	60.338	99	5.8	5.8	7	19.692	4.733	2.55	86.139	1.809
493	RL 10157	TPE	60.338	83.9	7	7	7	16.552	3.2	2.357	86.928	2.104
494	RL 10159	TPE	70.338	96.7	8.2	8.2	9	21.292	3.8	2.603	85.999	3.383
495	RL 10160	TPE	60.338	109.1	7.8	7.8	9	20.592	3.633	2.728	80.432	1.494
496	RL 10161	TPE	60.338	88.1	6	6	3	21.492	3.6	2.283	92.375	1.129
497	RL 10168	TPE	69.338	79.8	7	7	9	18.092	2.8	2.148	71.697	0.817
498	RL 10477	TPE	60.338	99.3	5	5	3	20.092	3.433	2.574	86.698	1.808
499	RL 10492	TPE	61.338	85	5	5	7	17.692	3.233	2.767	83.223	1.981
500	RL 10515	TPE	59.338	81.7	10	10	9	16.592	2.7	2.067	77.882	1.209
501	Anna (R) 4	TPE	71.7	52.68	5.589	5.542	6.4	15.943	4.054	1.982	72.35	1.197
502	Apo	TPE	79.2	81.984	5.549	5.549	9	24.026	3.966	2.518	75.103	1.681
503	CO 53	TPE	72.2	76.188	5.085	5.085	3.4	16.128	3.194	2.332	76.33	1.489
504	IR 64	TPE	71	56.348	5.588	5.288	3.6	19.017	2.66	2.243	61.091	0.812
505	Jaya	TPE	91.5	62.009	6.796	6.796	5.6	20.963	3.589	2.175	65.575	1.112
506	Norungan	TPE	83.4	107.06	13.335	13.035	9	21.62	4.356	2.371	73.49	1.78
507	Pusa 44	TPE	90.1	57.547	8.267	8.267	4.6	19.126	3.87	1.841	63.528	1.066
